# Supplementary material for: Benzene-1,4-dicarboxylic acid–N,N-dimethyl­acetamide (1/2)
Source: Acta Crystallogr Sect E Struct Rep Online. 2009 Jul 8;65(Pt 8):o1794. doi: 10.1107/S1600536809025793 (PMC2977459; doi:10.1107/S1600536809025793)
Supplement: Supplementary file 1 [file e-65-o1794-sup1.cif]

##############################################################################
###                                                                        ###
###        Electronic paper (Acta Crystallographica Section E)             ###
###                                                                        ###
##############################################################################
#                                                                            #
# This CIF contains the data in a paper accepted for publication in Acta     #
# Crystallographica Section E. It conforms to the requirements of Notes      #
# for Authors for Section E, and has been peer reviewed under the auspices   #
# of the IUCr Commission on Journals.                                        #
#                                                                            #
# Full details of the Crystallographic Information File format               #
# are given in the paper "The Crystallographic Information File (CIF):       #
# a New Standard Archive File for Crystallography" by S. R. Hall, F. H.      #
# Allen and I. D. Brown [Acta Cryst. (1991), A47, 655-685].                  #
#                                                                            #
# The current version of the core CIF dictionary is obtainable from          #
# ftp://ftp.iucr.org/pub/cif_core.dic. The current version number is 2.4.    #
#                                                                            #
# Software is freely available for graphical display of the structure(s) in  #
# this CIF.  For information consult the CIF home page http://www.iucr.org/  #
# cif/home.html                                                              #
#                                                                            #
# This file may be used for bona fide research purposes within the           #
# scientific community so long as proper attribution is given to the journal # 
# article from which it was obtained.                                        #
#                                                                            #
##############################################################################
                                             
data_I
_audit_creation_method     SHELXL-97
_chemical_name_systematic
;
Benzene-1,4-dicarboxylic acid--<i>N</i>,<i>N</i>-dimethylacetamide (1/2)
;
_chemical_name_common     ?
_chemical_formula_moiety     'C8 H6 O4, 2(C4 H9 N O)'
_chemical_formula_sum     'C16 H24 N2 O6'
_chemical_formula_iupac     'C8 H6 O4, 2C4 H9 N O'
_chemical_formula_weight     340.37
_chemical_melting_point     ?
_symmetry_cell_setting     monoclinic
_symmetry_space_group_name_H-M     'P 21/n'
_symmetry_space_group_name_Hall     '-P 2yn'
loop_
    _symmetry_equiv_pos_as_xyz
    'x, y, z'
    '-x+1/2, y+1/2, -z+1/2'
    '-x, -y, -z'
    'x-1/2, -y-1/2, z-1/2'
_cell_length_a     10.191(2)
_cell_length_b     8.5228(17)
_cell_length_c     10.719(2)
_cell_angle_alpha     90.00
_cell_angle_beta     110.67(3)
_cell_angle_gamma     90.00
_cell_volume     871.0(3)
_cell_formula_units_Z     2
_cell_measurement_reflns_used     6873
_cell_measurement_theta_min     3.1
_cell_measurement_theta_max     27.5
_cell_measurement_temperature     113(2)
_exptl_crystal_description     block
_exptl_crystal_colour     colorless
_exptl_crystal_size_max     0.60
_exptl_crystal_size_mid     0.51
_exptl_crystal_size_min     0.38
_exptl_crystal_density_diffrn     1.298
_exptl_crystal_density_meas     ?
_exptl_crystal_density_method     'not measured'
_exptl_crystal_F_000     364
_exptl_absorpt_coefficient_mu     0.099
_exptl_absorpt_correction_type     'multi-scan'
_exptl_absorpt_process_details     '(ABSCOR; Higashi, 1995)'
_exptl_absorpt_correction_T_min     0.940
_exptl_absorpt_correction_T_max     0.961
_exptl_special_details
;
;
_diffrn_ambient_temperature     113(2)
_diffrn_radiation_type     MoK\a
_diffrn_radiation_wavelength     0.71073
_diffrn_radiation_source     'fine-focus sealed tube'
_diffrn_radiation_monochromator     graphite
_diffrn_measurement_device_type     'Rigaku R-AXIS RAPID'
_diffrn_measurement_method     \w
_diffrn_detector_area_resol_mean     0
_diffrn_reflns_number     6605
_diffrn_reflns_av_R_equivalents     0.0135
_diffrn_reflns_av_sigmaI/netI     0.0107
_diffrn_reflns_theta_min     3.14
_diffrn_reflns_theta_max     24.99
_diffrn_reflns_theta_full     24.99
_diffrn_measured_fraction_theta_max     0.994
_diffrn_measured_fraction_theta_full     0.994
_diffrn_reflns_limit_h_min     -11
_diffrn_reflns_limit_h_max     11
_diffrn_reflns_limit_k_min     -9
_diffrn_reflns_limit_k_max     10
_diffrn_reflns_limit_l_min     -12
_diffrn_reflns_limit_l_max     12
_diffrn_standards_number     0
_diffrn_standards_interval_count     0
_diffrn_standards_interval_time     0
_diffrn_standards_decay_%     0
_refine_special_details
;
Refinement of <i>F</i>^2^ against ALL reflections. The weighted <i>R</i>-factor
<i>wR</i> and goodness of fit <i>S</i> are based on <i>F</i>^2^, conventional
<i>R</i>-factors <i>R</i> are based on <i>F</i>, with <i>F</i> set to zero for
negative <i>F</i>^2^. The threshold expression of <i>F</i>^2^ >
\s(<i>F</i>^2^) is used only for calculating <i>R</i>-factors(gt) <i>etc</i>.
and is not relevant to the choice of reflections for refinement.
<i>R</i>-factors based on <i>F</i>^2^ are statistically about twice as large
as those based on <i>F</i>, and <i>R</i>- factors based on ALL data will be
even larger.
;
_reflns_number_total     1522
_reflns_number_gt     1395
_reflns_threshold_expression     I>2\s(I)
_refine_ls_structure_factor_coef     Fsqd
_refine_ls_matrix_type     full
_refine_ls_R_factor_all     0.0457
_refine_ls_R_factor_gt     0.0429
_refine_ls_wR_factor_gt     0.1159
_refine_ls_wR_factor_ref     0.1182
_refine_ls_goodness_of_fit_ref     1.078
_refine_ls_restrained_S_all     1.078
_refine_ls_number_reflns     1522
_refine_ls_number_parameters     116
_refine_ls_number_restraints     0
_refine_ls_hydrogen_treatment     mixed
_refine_ls_weighting_scheme     calc
_refine_ls_weighting_details
         'calc w=1/[\s^2^(Fo^2^)+(0.0571P)^2^+0.6867P] where P=(Fo^2^+2Fc^2^)/3'
_atom_sites_solution_hydrogens     geom
_atom_sites_solution_primary     direct
_atom_sites_solution_secondary     difmap
_refine_ls_shift/su_max     0.000
_refine_ls_shift/su_mean     0.000
_refine_diff_density_max     0.582
_refine_diff_density_min     -0.258
_refine_ls_extinction_method     none
_refine_ls_extinction_coef     ?
loop_
    _atom_type_symbol
    _atom_type_description
    _atom_type_scat_dispersion_real
    _atom_type_scat_dispersion_imag
    _atom_type_scat_source
    'C' 'C' 0.0033 0.0016
                         'International Tables Vol C Tables 4.2.6.8 and 6.1.1.4'
    'H' 'H' 0.0000 0.0000
                         'International Tables Vol C Tables 4.2.6.8 and 6.1.1.4'
    'N' 'N' 0.0061 0.0033
                         'International Tables Vol C Tables 4.2.6.8 and 6.1.1.4'
    'O' 'O' 0.0106 0.0060
                         'International Tables Vol C Tables 4.2.6.8 and 6.1.1.4'
_computing_data_collection     'RAPID-AUTO (Rigaku, 1998)'
_computing_cell_refinement     'RAPID-AUTO (Rigaku, 1998)'
_computing_data_reduction     'RAPID-AUTO (Rigaku, 1998)'
_computing_structure_solution     'SHELXS97 (Sheldrick, 2008)'
_computing_structure_refinement     'SHELXL97 (Sheldrick, 2008)'
_computing_molecular_graphics     'SHELXL97 (Sheldrick, 2008)'
_computing_publication_material     'SHELXL97 (Sheldrick, 2008)'
loop_
    _atom_site_type_symbol
    _atom_site_label
    _atom_site_fract_x
    _atom_site_fract_y
    _atom_site_fract_z
    _atom_site_U_iso_or_equiv
    _atom_site_adp_type
    _atom_site_calc_flag
    _atom_site_refinement_flags
    _atom_site_occupancy
    _atom_site_disorder_assembly
    _atom_site_disorder_group
    N N1 0.74204(15) 0.07465(18) 0.88639(15) 0.0233(4) Uani d . 1 . .
    O O1 0.95506(11) 0.13078(14) 0.88125(11) 0.0207(3) Uani d . 1 . .
    O O2 0.30574(13) -0.23616(15) 0.52621(12) 0.0248(3) Uani d . 1 . .
    O O3 0.35578(12) -0.10972(15) 0.72025(11) 0.0237(3) Uani d . 1 . .
    C C1 0.89721(19) 0.2372(2) 1.06449(18) 0.0266(4) Uani d . 1 . .
    H H1A 0.9097 0.1670 1.1378 0.040 Uiso calc R 1 . .
    H H1B 0.8203 0.3067 1.0557 0.040 Uiso calc R 1 . .
    H H1C 0.9813 0.2973 1.0806 0.040 Uiso calc R 1 . .
    C C2 0.86637(18) 0.1442(2) 0.93832(17) 0.0224(4) Uani d . 1 . .
    C C3 0.71443(18) -0.0191(2) 0.76458(17) 0.0241(4) Uani d . 1 . .
    H H3A 0.7248 0.0458 0.6954 0.036 Uiso calc R 1 . .
    H H3B 0.6206 -0.0598 0.7363 0.036 Uiso calc R 1 . .
    H H3C 0.7799 -0.1046 0.7824 0.036 Uiso calc R 1 . .
    C C4 0.63337(19) 0.0830(3) 0.9455(2) 0.0304(5) Uani d . 1 . .
    H H4A 0.6764 0.0888 1.0408 0.046 Uiso calc R 1 . .
    H H4B 0.5755 -0.0090 0.9216 0.046 Uiso calc R 1 . .
    H H4C 0.5768 0.1746 0.9131 0.046 Uiso calc R 1 . .
    C C5 -0.08828(17) -0.03522(19) 0.37140(16) 0.0171(4) Uani d . 1 . .
    H H5 -0.1477 -0.0586 0.2852 0.020 Uiso calc R 1 . .
    C C6 0.04270(17) -0.10394(19) 0.42154(16) 0.0175(4) Uani d . 1 . .
    H H6A 0.0712 -0.1734 0.3692 0.021 Uiso calc R 1 . .
    C C7 0.13228(16) -0.06918(18) 0.55081(15) 0.0152(4) Uani d . 1 . .
    C C8 0.27579(16) -0.13973(18) 0.60876(15) 0.0163(4) Uani d . 1 . .
    H H2 0.394(3) -0.276(3) 0.563(2) 0.052(7) Uiso d . 1 . .
loop_
    _atom_site_aniso_label
    _atom_site_aniso_U_11
    _atom_site_aniso_U_22
    _atom_site_aniso_U_33
    _atom_site_aniso_U_12
    _atom_site_aniso_U_13
    _atom_site_aniso_U_23
    N1 0.0191(8) 0.0254(8) 0.0268(8) -0.0007(6) 0.0097(6) 0.0006(6)
    O1 0.0166(6) 0.0255(7) 0.0209(6) -0.0043(5) 0.0080(5) 0.0014(5)
    O2 0.0174(7) 0.0324(7) 0.0224(7) 0.0083(5) 0.0044(5) -0.0055(5)
    O3 0.0182(6) 0.0282(7) 0.0200(6) 0.0047(5) 0.0012(5) -0.0035(5)
    C1 0.0258(9) 0.0256(10) 0.0299(10) -0.0037(7) 0.0117(8) -0.0079(7)
    C2 0.0227(9) 0.0179(9) 0.0248(9) 0.0013(7) 0.0060(7) 0.0051(7)
    C3 0.0227(9) 0.0265(10) 0.0205(9) -0.0061(7) 0.0047(7) -0.0023(7)
    C4 0.0192(9) 0.0407(11) 0.0344(11) -0.0024(8) 0.0133(8) -0.0086(8)
    C5 0.0168(8) 0.0189(8) 0.0145(8) -0.0012(6) 0.0043(6) -0.0011(6)
    C6 0.0187(8) 0.0176(8) 0.0171(8) 0.0005(6) 0.0076(6) -0.0018(6)
    C7 0.0140(8) 0.0156(8) 0.0170(8) -0.0014(6) 0.0066(6) 0.0022(6)
    C8 0.0164(8) 0.0159(8) 0.0175(8) -0.0009(6) 0.0072(6) 0.0017(6)
_geom_special_details
;
All e.s.d.'s (except the e.s.d. in the dihedral angle between two l.s. planes)
are estimated using the full covariance matrix. The cell e.s.d.'s are taken
into account individually in the estimation of e.s.d.'s in distances, angles
and torsion angles; correlations between e.s.d.'s in cell parameters are only
used when they are defined by crystal symmetry. An approximate (isotropic)
treatment of cell e.s.d.'s is used for estimating e.s.d.'s involving l.s.
planes.
;
loop_
    _geom_bond_atom_site_label_1
    _geom_bond_atom_site_label_2
    _geom_bond_site_symmetry_2
    _geom_bond_distance
    _geom_bond_publ_flag
    N1 C2 . 1.330(2) ?
    N1 C4 . 1.459(2) ?
    N1 C3 . 1.471(2) ?
    O1 C2 . 1.263(2) ?
    O2 C8 . 1.320(2) ?
    O2 H2 . 0.91(3) ?
    O3 C8 . 1.213(2) ?
    C1 C2 . 1.502(2) ?
    C1 H1A . 0.9600 ?
    C1 H1B . 0.9600 ?
    C1 H1C . 0.9600 ?
    C3 H3A . 0.9600 ?
    C3 H3B . 0.9600 ?
    C3 H3C . 0.9600 ?
    C4 H4A . 0.9600 ?
    C4 H4B . 0.9600 ?
    C4 H4C . 0.9600 ?
    C5 C6 . 1.381(2) ?
    C5 C7 3_556 1.397(2) ?
    C5 H5 . 0.9300 ?
    C6 C7 . 1.396(2) ?
    C6 H6A . 0.9300 ?
    C7 C5 3_556 1.397(2) ?
    C7 C8 . 1.498(2) ?
loop_
    _geom_angle_atom_site_label_1
    _geom_angle_atom_site_label_2
    _geom_angle_atom_site_label_3
    _geom_angle_site_symmetry_1
    _geom_angle_site_symmetry_3
    _geom_angle
    _geom_angle_publ_flag
    C2 N1 C4 . . 123.61(16) ?
    C2 N1 C3 . . 117.98(15) ?
    C4 N1 C3 . . 118.39(14) ?
    C8 O2 H2 . . 111.4(16) ?
    C2 C1 H1A . . 109.5 ?
    C2 C1 H1B . . 109.5 ?
    H1A C1 H1B . . 109.5 ?
    C2 C1 H1C . . 109.5 ?
    H1A C1 H1C . . 109.5 ?
    H1B C1 H1C . . 109.5 ?
    O1 C2 N1 . . 119.73(16) ?
    O1 C2 C1 . . 121.74(15) ?
    N1 C2 C1 . . 118.53(16) ?
    N1 C3 H3A . . 109.5 ?
    N1 C3 H3B . . 109.5 ?
    H3A C3 H3B . . 109.5 ?
    N1 C3 H3C . . 109.5 ?
    H3A C3 H3C . . 109.5 ?
    H3B C3 H3C . . 109.5 ?
    N1 C4 H4A . . 109.5 ?
    N1 C4 H4B . . 109.5 ?
    H4A C4 H4B . . 109.5 ?
    N1 C4 H4C . . 109.5 ?
    H4A C4 H4C . . 109.5 ?
    H4B C4 H4C . . 109.5 ?
    C6 C5 C7 . 3_556 120.51(15) ?
    C6 C5 H5 . . 119.7 ?
    C7 C5 H5 3_556 . 119.7 ?
    C5 C6 C7 . . 119.99(15) ?
    C5 C6 H6A . . 120.0 ?
    C7 C6 H6A . . 120.0 ?
    C6 C7 C5 . 3_556 119.50(15) ?
    C6 C7 C8 . . 121.80(15) ?
    C5 C7 C8 3_556 . 118.70(14) ?
    O3 C8 O2 . . 123.91(15) ?
    O3 C8 C7 . . 122.83(15) ?
    O2 C8 C7 . . 113.26(14) ?
loop_
    _geom_hbond_atom_site_label_D
    _geom_hbond_atom_site_label_H
    _geom_hbond_atom_site_label_A
    _geom_hbond_site_symmetry_D
    _geom_hbond_site_symmetry_H
    _geom_hbond_site_symmetry_A
    _geom_hbond_distance_DH
    _geom_hbond_distance_HA
    _geom_hbond_distance_DA
    _geom_hbond_angle_DHA
    _geom_hbond_publ_flag
    O2 H2 O1 . . 2_646 0.91(3) 1.65(3) 2.551(2) 173(2) y
data_global
_journal_date_recd_electronic     2009-06-08
_journal_date_accepted     2009-07-03
_journal_name_full     'Acta Crystallographica, Section E'
_journal_year     2009
_journal_volume     65
_journal_issue      8
_journal_page_first     o1794
_journal_page_last     o1794
_journal_paper_category     QO
_journal_coeditor_code     GK2216
_publ_contact_author_name     'xia guo'
_publ_contact_author_address
;
College of Materials Science and Chemical Engineering
Zhejiang University
Zhejiang 310027
P.R China
;
_publ_contact_author_email     'guoxia0502@gmail.com'
_publ_contact_author_fax     '86 571 87951227'
_publ_contact_author_phone     '86 571 87952210'
_publ_section_title
;
Benzene-1,4-dicarboxylic acid--<i>N</i>,<i>N</i>-dimethylacetamide (1/2)
;
loop_
    _publ_author_name
    _publ_author_footnote
    _publ_author_address
    'Guo, Xia' .
;
College of Materials Science and Chemical Engineering
Zhejiang University
Zhejiang 310027
People's Republic of China
;
    'Cheng, Youwei' .
;
College of Materials Science and Chemical Engineering
Zhejiang University
Zhejiang 310027
People's Republic of China
;
    'Li, Xi' .
;
College of Materials Science and Chemical Engineering
Zhejiang University
Zhejiang 310027
People's Republic of China
;
