# Supplementary material for: Benzene-1,4-dicarboxylic acid–N,N-dimethyl­acetamide (1/2)
Source: Acta Crystallogr Sect E Struct Rep Online. 2009 Jul 8;65(Pt 8):o1794. doi: 10.1107/S1600536809025793 (PMC2977459; doi:10.1107/S1600536809025793)
Supplement: Supplementary file 2 [file e-65-o1794-Isup2.hkl]

# 
# h,k,l, Fc-squared, Fo-squared, sigma(Fo-squared) and status flag 
# 
data_I
_shelx_title ' tref in P2(1)/n' 
_shelx_refln_list_code          4 
_shelx_F_calc_maximum      102.62 
_exptl_crystal_F_000       364.00 
_reflns_d_resolution_high  0.8411 
 
loop_ 
 _symmetry_equiv_pos_as_xyz 
 'x, y, z' 
 '-x+1/2, y+1/2, -z+1/2' 
 '-x, -y, -z' 
 'x-1/2, -y-1/2, z-1/2' 
 
_cell_length_a    10.1906 
_cell_length_b     8.5228 
_cell_length_c    10.7192 
_cell_angle_alpha  90.000 
_cell_angle_beta  110.674 
_cell_angle_gamma  90.000 
 
_shelx_F_squared_multiplier     1.000 
 
loop_ 
 _refln_index_h 
 _refln_index_k 
 _refln_index_l 
 _refln_F_squared_calc 
 _refln_F_squared_meas 
 _refln_F_squared_sigma 
 _refln_observed_status 
   2   0   0     1567.58     1536.48     17.09 o 
   4   0   0      670.11      714.36      8.22 o 
   6   0   0      130.09      100.35      2.03 o 
   8   0   0      115.82      123.04      0.79 o 
  10   0   0      110.14      115.38      2.78 o 
   1   1   0     1372.91     1498.30      7.85 o 
   2   1   0       28.18       29.89      0.39 o 
   3   1   0     2067.41     2071.25     43.92 o 
   4   1   0     3165.56     3322.96     37.27 o 
   5   1   0      647.51      601.82      4.00 o 
   6   1   0       36.22       31.67      0.48 o 
   7   1   0        0.01        0.91      0.23 o 
   8   1   0       96.65       86.96      1.00 o 
   9   1   0      143.50      135.52      1.10 o 
  10   1   0        8.91       10.28      0.93 o 
  11   1   0       18.05       21.21      1.14 o 
   0   2   0      626.53      615.13      4.81 o 
   1   2   0     9909.28    10175.07     69.46 o 
   2   2   0       76.35       56.53      0.43 o 
   3   2   0      875.77      910.69      5.00 o 
   4   2   0        0.70        0.57      0.29 o 
   5   2   0        7.17        9.31      1.71 o 
   6   2   0      100.04       94.12      0.75 o 
   7   2   0        9.72       15.49      0.34 o 
   8   2   0      158.43      156.37      1.12 o 
   9   2   0      886.01      892.00      5.58 o 
  10   2   0       95.86       97.52      1.77 o 
  11   2   0        1.34        1.01      0.76 o 
   1   3   0      263.49      238.10      1.76 o 
   2   3   0       83.67       67.02      0.58 o 
   3   3   0      265.06      312.02      1.63 o 
   4   3   0       23.59       13.02      0.32 o 
   5   3   0        0.55        1.40      0.28 o 
   6   3   0      717.93      731.55      4.75 o 
   7   3   0        8.57        8.83      0.42 o 
   8   3   0      119.68      104.71      0.89 o 
   9   3   0       12.54       14.69      0.77 o 
  10   3   0        0.19        0.53      0.43 o 
   0   4   0     1059.53     1101.86     13.10 o 
   1   4   0       71.17       69.22      0.53 o 
   2   4   0      244.91      240.08      2.18 o 
   3   4   0       33.71       18.69      0.43 o 
   4   4   0        0.80        0.03      0.12 o 
   5   4   0       45.66       48.66      0.72 o 
   6   4   0       46.62       47.83      0.56 o 
   7   4   0       12.79       11.38      0.40 o 
   8   4   0      138.72      114.77      1.56 o 
   9   4   0      399.71      399.70      3.13 o 
  10   4   0      738.43      771.36      5.10 o 
   1   5   0       35.91       32.85      0.28 o 
   2   5   0      157.82      158.20      0.94 o 
   3   5   0      239.60      207.47      1.18 o 
   4   5   0       56.29       56.85      0.53 o 
   5   5   0      252.85      248.68      1.34 o 
   6   5   0       80.36       93.02      0.75 o 
   7   5   0       80.85       87.50      0.97 o 
   8   5   0       38.16       34.74      0.78 o 
   9   5   0       44.51       46.11      0.95 o 
   0   6   0      757.85      781.59     10.26 o 
   1   6   0      317.43      331.02      3.40 o 
   2   6   0       47.00       36.36      0.47 o 
   3   6   0      220.82      197.26      1.52 o 
   4   6   0       80.12       87.85      1.04 o 
   5   6   0       90.73      100.39      0.82 o 
   6   6   0        8.05       10.36      0.44 o 
   7   6   0       21.14       20.95      0.63 o 
   8   6   0       64.67       58.71      0.91 o 
   9   6   0       45.65       40.47      1.01 o 
   1   7   0       36.98       30.82      2.03 o 
   2   7   0        7.04        5.30      0.18 o 
   3   7   0        7.86       10.79      0.42 o 
   4   7   0      621.04      610.76      5.11 o 
   5   7   0        0.15        0.02      0.22 o 
   6   7   0        9.27       11.13      0.39 o 
   7   7   0       17.90       17.13      0.62 o 
   8   7   0        0.13        0.11      0.48 o 
   0   8   0      287.12      311.15      5.53 o 
   1   8   0      202.01      209.60      3.02 o 
   2   8   0        2.88        2.93      1.08 o 
   3   8   0       42.88       46.44      0.55 o 
   4   8   0       10.46       15.02      3.41 o 
   5   8   0        0.06        0.10      0.18 o 
   6   8   0        5.28        4.36      1.01 o 
   1   9   0        1.42        2.12      1.38 o 
   2   9   0        9.19        9.52      1.24 o 
   3   9   0      205.58      230.63      4.05 o 
   4   9   0        5.40        6.19      1.09 o 
   5   9   0        0.35        0.37      0.80 o 
   1  10   0        4.00        6.68      1.35 o 
 -11   0   1       42.91       36.53      2.14 o 
  -9   0   1       57.38       63.59      1.64 o 
  -7   0   1       11.40       14.15      0.97 o 
  -5   0   1     4311.46     4945.09     69.59 o 
  -3   0   1     1689.22     1556.42     17.82 o 
   1   0   1       16.89       24.91      0.45 o 
   3   0   1       13.75       15.83      0.55 o 
   5   0   1      208.31      174.74      3.42 o 
   7   0   1      337.53      354.21      5.37 o 
   9   0   1       14.61       13.97      1.59 o 
 -11   1   1       20.34       23.81      1.36 o 
 -10   1   1       22.71       31.87      1.16 o 
  -9   1   1      218.53      229.97      2.16 o 
  -8   1   1      635.88      641.82      4.75 o 
  -7   1   1      224.04      204.14      1.36 o 
  -6   1   1        0.27        1.35      0.20 o 
  -5   1   1       41.19       56.96      0.57 o 
  -4   1   1      156.10      172.07      1.30 o 
  -3   1   1     2364.08     2507.46     22.11 o 
  -2   1   1      173.58      122.15      0.70 o 
  -1   1   1     1091.35     1192.79      5.93 o 
   0   1   1       16.03       13.56      0.11 o 
   1   1   1      641.47      636.29      2.93 o 
   2   1   1       73.04      106.65      0.60 o 
   3   1   1      729.22      693.83      3.99 o 
   4   1   1        0.00        3.64      0.61 o 
   5   1   1       55.19       46.71      0.60 o 
   6   1   1        2.82        0.96      0.26 o 
   7   1   1      177.60      187.83      1.56 o 
   8   1   1      144.82      137.24      1.41 o 
   9   1   1       13.69       16.87      0.98 o 
  10   1   1       39.63       39.86      6.16 o 
 -11   2   1       15.38       18.57      1.04 o 
 -10   2   1        2.43        4.93      1.14 o 
  -9   2   1       64.41       79.07      0.84 o 
  -8   2   1        2.76        1.76      0.32 o 
  -7   2   1       27.70       30.08      0.55 o 
  -6   2   1      443.71      477.88      2.81 o 
  -5   2   1      181.94      177.44      1.31 o 
  -4   2   1      300.94      354.77      1.97 o 
  -3   2   1      141.22      140.06      2.77 o 
  -2   2   1      807.56      802.15      3.54 o 
  -1   2   1      955.06      968.26     13.64 o 
   0   2   1       81.46       86.39      0.39 o 
   1   2   1     6850.26     6961.02     40.35 o 
   2   2   1     1159.91     1180.81      5.34 o 
   3   2   1     3621.66     3877.07     22.99 o 
   4   2   1      281.72      214.88      1.68 o 
   5   2   1       81.61       73.57      0.91 o 
   6   2   1        6.07        2.32      0.39 o 
   7   2   1       41.03       32.79      0.56 o 
   8   2   1      100.95      109.58      1.38 o 
   9   2   1       44.52       56.95      1.71 o 
  10   2   1       27.14       26.89      0.86 o 
 -11   3   1        4.79        5.65      0.93 o 
 -10   3   1       26.46       33.77      0.76 o 
  -9   3   1        0.34        0.33      0.29 o 
  -8   3   1        1.69        2.27      0.32 o 
  -7   3   1       12.53       17.66      0.46 o 
  -6   3   1       61.27       53.06      0.66 o 
  -5   3   1       74.71       73.54      0.60 o 
  -4   3   1      627.50      523.13      2.73 o 
  -3   3   1      210.60      199.69      1.37 o 
  -2   3   1     3832.83     4007.91     25.47 o 
  -1   3   1      105.72      111.18      0.46 o 
   0   3   1      153.29      181.28      0.69 o 
   1   3   1     3218.32     3406.39     29.31 o 
   2   3   1      191.29      201.44      1.30 o 
   3   3   1      436.25      498.26      2.90 o 
   4   3   1      239.21      254.41      1.82 o 
   5   3   1        4.19        1.21      0.30 o 
   6   3   1      178.77      160.41      1.54 o 
   7   3   1       23.03       33.30      0.69 o 
   8   3   1       27.20       39.85      0.68 o 
   9   3   1       41.40       40.61      0.87 o 
  10   3   1       62.98       67.64      1.23 o 
 -10   4   1      138.10      151.87      1.57 o 
  -9   4   1        3.52        1.96      0.49 o 
  -8   4   1       22.42       13.95      0.51 o 
  -7   4   1       22.51       22.52      0.64 o 
  -6   4   1      211.30      182.30      1.17 o 
  -5   4   1      108.11      101.53      0.76 o 
  -4   4   1        0.01        0.37      0.16 o 
  -3   4   1     1047.88     1020.15      5.93 o 
  -2   4   1      490.89      528.78      2.33 o 
  -1   4   1       96.49       95.98      0.68 o 
   0   4   1       23.31       36.31      1.02 o 
   1   4   1       68.86       63.69      0.40 o 
   2   4   1      733.33      676.56      3.48 o 
   3   4   1      137.34      156.23      0.98 o 
   4   4   1      274.47      250.20      1.53 o 
   5   4   1      332.66      307.70      2.08 o 
   6   4   1       26.57       26.70      0.61 o 
   7   4   1        2.21        2.63      0.58 o 
   8   4   1       21.25       17.56      0.98 o 
   9   4   1        0.14        0.62      0.36 o 
  10   4   1       83.50       94.43      1.38 o 
 -10   5   1       15.92       10.85      1.47 o 
  -9   5   1       12.12        9.78      0.67 o 
  -8   5   1        3.30        4.35      0.54 o 
  -7   5   1      105.36      107.19      0.94 o 
  -6   5   1       42.51       35.43      0.52 o 
  -5   5   1      118.91      126.60      0.88 o 
  -4   5   1       19.80       18.10      0.32 o 
  -3   5   1       53.49       57.20      1.08 o 
  -2   5   1      121.08      134.91      1.10 o 
  -1   5   1       50.94       53.28      0.74 o 
   0   5   1       55.90       46.89      0.80 o 
   1   5   1      153.36      180.29      1.01 o 
   2   5   1      766.09      743.13      3.90 o 
   3   5   1       12.50        9.54      0.38 o 
   4   5   1        3.33        4.30      0.90 o 
   5   5   1       85.82       83.94      0.77 o 
   6   5   1       21.22       17.47      0.65 o 
   7   5   1      346.01      310.61      3.90 o 
   8   5   1        3.73        5.15      0.48 o 
   9   5   1        3.04        2.81      0.69 o 
  -9   6   1        3.36        1.09      0.48 o 
  -8   6   1       89.46       88.05      1.21 o 
  -7   6   1      139.05      116.19      0.99 o 
  -6   6   1       12.03       10.21      0.46 o 
  -5   6   1      181.97      188.26      1.19 o 
  -4   6   1       77.19       84.60      0.62 o 
  -3   6   1       32.55       30.88      0.46 o 
  -2   6   1       38.10       39.76      0.47 o 
  -1   6   1      151.88      166.21      2.36 o 
   0   6   1        4.49        4.03      0.54 o 
   1   6   1        9.39       11.22      0.36 o 
   2   6   1      159.63      152.03      1.09 o 
   3   6   1       59.98       48.16      0.45 o 
   4   6   1       10.84       11.39      0.31 o 
   5   6   1       39.28       36.74      0.50 o 
   6   6   1        1.84        2.27      0.35 o 
   7   6   1       43.62       39.76      0.81 o 
   8   6   1        0.49        0.09      0.35 o 
  -8   7   1        5.86        6.19      0.43 o 
  -7   7   1      193.68      190.71      1.36 o 
  -6   7   1       75.79       77.33      1.17 o 
  -5   7   1       43.46       45.21      0.57 o 
  -4   7   1       56.21       51.79      0.44 o 
  -3   7   1        1.67        3.49      0.40 o 
  -2   7   1      367.95      339.26      6.37 o 
  -1   7   1       90.82       95.91      1.75 o 
   0   7   1       40.59       37.72      1.50 o 
   1   7   1        0.92        1.98      0.56 o 
   2   7   1        0.03        0.22      0.15 o 
   3   7   1        1.73        1.71      0.22 o 
   4   7   1      138.81      142.79      1.19 o 
   5   7   1        0.00        0.16      0.25 o 
   6   7   1      119.07      111.25      0.94 o 
   7   7   1        3.23        3.40      0.47 o 
  -7   8   1       38.42       34.26      1.02 o 
  -6   8   1        4.44        3.95      0.76 o 
  -5   8   1        3.60        4.72      0.21 o 
  -4   8   1      323.15      321.51      5.07 o 
  -3   8   1       38.08       37.77      1.58 o 
  -2   8   1       12.74        9.90      1.47 o 
  -1   8   1       89.83       94.96      2.33 o 
   0   8   1        4.08        4.22      1.12 o 
   1   8   1      315.70      328.79      4.08 o 
   2   8   1      263.04      273.37      4.00 o 
   3   8   1      330.96      345.54      4.66 o 
   4   8   1       57.96       61.97      1.22 o 
   5   8   1       19.22       20.24      0.45 o 
   6   8   1        1.44        1.47      0.45 o 
  -5   9   1       40.61       42.58      1.66 o 
  -4   9   1       14.10       13.90      1.26 o 
  -3   9   1      544.60      559.00      6.56 o 
  -2   9   1       90.70       90.75      2.18 o 
  -1   9   1       84.29       86.00      2.53 o 
   0   9   1        2.26        3.97      1.09 o 
   1   9   1       26.61       40.59      6.10 o 
   2   9   1       13.21       10.35      1.26 o 
   3   9   1      171.33      190.03     14.28 o 
   4   9   1       46.81       51.61      1.83 o 
  -1  10   1       22.27       23.95      1.70 o 
   1  10   1       82.42       78.24      2.42 o 
 -10   0   2       25.72       28.04      1.47 o 
  -8   0   2      143.70      152.55      3.30 o 
  -6   0   2       70.40       81.39      1.63 o 
  -4   0   2      113.65      108.06      0.72 o 
  -2   0   2        0.02        1.71      0.40 o 
   0   0   2     3655.01     3665.30     32.57 o 
   2   0   2      315.67      223.35      2.03 o 
   4   0   2     1150.26     1224.07     10.78 o 
   6   0   2       54.22       56.00      1.79 o 
   8   0   2       61.83       52.17      2.28 o 
  10   0   2       81.95       91.89      3.42 o 
 -11   1   2      147.39      141.18      2.47 o 
 -10   1   2      244.84      236.12      2.35 o 
  -9   1   2      160.40      163.38      1.99 o 
  -8   1   2       21.18       17.09      0.83 o 
  -7   1   2       92.07      108.18      1.52 o 
  -6   1   2      671.57      643.98      5.64 o 
  -5   1   2       59.36       67.27      1.18 o 
  -4   1   2      149.29      139.30      0.59 o 
  -3   1   2      123.92      101.65      0.52 o 
  -2   1   2     2558.64     2623.62     14.14 o 
  -1   1   2    10530.71    10672.52     73.59 o 
   0   1   2     2059.62     2122.74     13.46 o 
   1   1   2     1811.07     1782.99     10.31 o 
   2   1   2       49.21       39.96      0.46 o 
   3   1   2      579.02      565.73      3.39 o 
   4   1   2      553.11      608.07     16.92 o 
   5   1   2       19.19       16.07      0.56 o 
   6   1   2      233.42      221.88      2.97 o 
   7   1   2      273.50      242.34      2.17 o 
   8   1   2      151.39      137.76      1.76 o 
   9   1   2       43.46       41.65      1.86 o 
  10   1   2       11.22        8.39      1.35 o 
 -11   2   2       24.41       28.09      1.20 o 
 -10   2   2      293.15      300.54      3.72 o 
  -9   2   2      197.78      186.45      2.15 o 
  -8   2   2        0.48        0.65      0.25 o 
  -7   2   2      149.87      147.44      1.28 o 
  -6   2   2       26.35       29.59      0.40 o 
  -5   2   2       63.33       61.78      0.90 o 
  -4   2   2        0.23        1.06      0.15 o 
  -3   2   2       68.54       60.20      0.44 o 
  -2   2   2     3211.83     3540.81     18.41 o 
  -1   2   2      930.97      845.74      3.65 o 
   0   2   2     2249.10     2384.11     13.00 o 
   1   2   2      498.37      507.48      2.44 o 
   2   2   2        4.88        1.76      0.23 o 
   3   2   2      383.52      279.76      1.58 o 
   4   2   2       87.89       82.61      1.03 o 
   5   2   2        6.55        6.49      0.34 o 
   6   2   2        8.78       13.10      0.61 o 
   7   2   2       30.06       29.54      0.67 o 
   8   2   2      283.32      279.78      2.61 o 
   9   2   2       13.21       14.17      1.19 o 
  10   2   2       39.19       44.33      1.90 o 
 -11   3   2        2.30        2.32      0.78 o 
 -10   3   2      121.26      128.34      1.27 o 
  -9   3   2       13.24       14.57      0.57 o 
  -8   3   2       87.38       85.27      1.08 o 
  -7   3   2      519.60      475.84      3.12 o 
  -6   3   2       96.86       94.48      0.87 o 
  -5   3   2      195.17      150.37      1.09 o 
  -4   3   2      117.25      138.23      0.90 o 
  -3   3   2       31.80       39.88      0.59 o 
  -2   3   2     1703.09     1923.92     18.81 o 
  -1   3   2      426.21      438.81      2.23 o 
   0   3   2     1769.35     2102.60     27.63 o 
   1   3   2        5.18        9.19      0.24 o 
   2   3   2       88.25      113.44      0.68 o 
   3   3   2       69.04       78.70      0.97 o 
   4   3   2      287.78      303.21      1.78 o 
   5   3   2      203.37      171.85      1.69 o 
   6   3   2        1.56        0.24      0.43 o 
   7   3   2       19.52       15.27      0.62 o 
   8   3   2      679.97      643.95      5.66 o 
   9   3   2      151.77      136.26      2.99 o 
  10   3   2       68.09       66.95      1.37 o 
 -10   4   2       41.76       36.73      0.74 o 
  -9   4   2       21.26       23.83      0.69 o 
  -8   4   2      101.46       93.87      0.98 o 
  -7   4   2       16.54       19.41      0.51 o 
  -6   4   2       28.71       33.27      0.47 o 
  -5   4   2       12.34       10.76      0.36 o 
  -4   4   2      329.74      305.90      1.64 o 
  -3   4   2       23.59       33.50      0.81 o 
  -2   4   2      136.38      132.69      0.64 o 
  -1   4   2      418.34      397.54      1.99 o 
   0   4   2       52.22       40.67      0.60 o 
   1   4   2       18.94       24.14      0.30 o 
   2   4   2        0.56        2.87      0.51 o 
   3   4   2        0.53        0.19      0.17 o 
   4   4   2       19.76       29.80      0.56 o 
   5   4   2       20.96       27.99      0.70 o 
   6   4   2       38.37       41.49      0.92 o 
   7   4   2        5.18        4.91      0.50 o 
   8   4   2        3.75        4.91      0.60 o 
   9   4   2       49.91       43.80      1.09 o 
 -10   5   2        2.48        4.13      0.52 o 
  -9   5   2        7.65        8.50      0.67 o 
  -8   5   2       41.59       38.11      0.57 o 
  -7   5   2        1.04        2.18      0.41 o 
  -6   5   2      250.76      256.04      1.47 o 
  -5   5   2       14.40       10.79      0.33 o 
  -4   5   2      101.79      102.56      1.17 o 
  -3   5   2       52.60       58.18      0.70 o 
  -2   5   2        9.78       12.65      0.26 o 
  -1   5   2      798.26      909.54      9.55 o 
   0   5   2      432.31      426.79      1.77 o 
   1   5   2       16.72       26.79      0.38 o 
   2   5   2      451.27      410.31      2.24 o 
   3   5   2        5.61        9.60      0.39 o 
   4   5   2      274.30      247.14      2.19 o 
   5   5   2        1.98        4.69      1.12 o 
   6   5   2        0.00        0.16      0.31 o 
   7   5   2      218.10      188.50      2.00 o 
   8   5   2        3.12        2.41      0.52 o 
   9   5   2      250.72      248.55      2.09 o 
  -9   6   2       26.50       20.02      0.74 o 
  -8   6   2       17.01       15.06      0.49 o 
  -7   6   2       12.33       13.77      0.59 o 
  -6   6   2        0.06        0.59      0.27 o 
  -5   6   2      349.42      341.94      2.65 o 
  -4   6   2       14.24       15.36      0.30 o 
  -3   6   2       17.06       18.40      0.37 o 
  -2   6   2      362.98      368.21      2.59 o 
  -1   6   2      578.44      580.86      3.55 o 
   0   6   2      356.70      365.75      1.91 o 
   1   6   2        2.37        1.55      0.18 o 
   2   6   2       29.11       36.19      0.52 o 
   3   6   2       33.60       34.08      0.54 o 
   4   6   2       30.92       34.95      0.63 o 
   5   6   2        0.63        0.58      0.34 o 
   6   6   2        3.30        5.31      0.49 o 
   7   6   2        3.20        2.60      0.61 o 
   8   6   2        0.29        1.63      0.43 o 
  -8   7   2        8.68        8.74      0.53 o 
  -7   7   2       25.06       22.13      0.65 o 
  -6   7   2        0.07        0.39      0.28 o 
  -5   7   2      180.34      200.25      1.62 o 
  -4   7   2       36.50       39.26      0.66 o 
  -3   7   2        0.03        0.56      0.29 o 
  -2   7   2      100.99       98.68      1.01 o 
  -1   7   2       17.65       16.88      0.85 o 
   0   7   2      124.69      124.60      1.80 o 
   1   7   2        1.57        2.29      0.17 o 
   2   7   2       11.07        9.82      0.21 o 
   3   7   2      182.15      175.77      1.15 o 
   4   7   2        3.04        3.51      0.30 o 
   5   7   2        0.18        0.40      0.26 o 
   6   7   2       12.45       12.19      0.53 o 
   7   7   2       24.30       27.12      0.76 o 
  -7   8   2       65.15       61.49      1.33 o 
  -6   8   2        0.76        0.67      0.40 o 
  -5   8   2        5.85        5.19      0.29 o 
  -4   8   2       92.66       98.66      2.73 o 
  -3   8   2        2.56        3.15      0.25 o 
  -2   8   2        2.63        4.93      2.28 o 
  -1   8   2       19.78       16.49      1.93 o 
   0   8   2        1.20        0.27      0.56 o 
   1   8   2       48.53       56.49      1.42 o 
   2   8   2       40.25       38.97      0.87 o 
   3   8   2       13.46       18.02      2.56 o 
   4   8   2        0.06        0.07      0.17 o 
   5   8   2        0.96        1.13      0.29 o 
   6   8   2       24.25       28.32      1.21 o 
  -5   9   2       11.37       11.29      1.20 o 
  -4   9   2        3.38        2.68      0.97 o 
  -3   9   2        5.20        6.79      1.15 o 
  -2   9   2        1.27        1.67      1.52 o 
  -1   9   2        0.51        1.38      0.95 o 
   0   9   2        0.68        0.20      1.06 o 
   1   9   2       49.57       71.44      5.74 o 
   2   9   2        5.35        6.52      1.17 o 
   3   9   2       21.32       19.52      1.46 o 
   4   9   2      121.05      121.05      3.01 o 
  -1  10   2        9.78       13.72      1.52 o 
 -11   0   3       19.94       17.17      2.12 o 
  -9   0   3     1594.56     1638.95     22.55 o 
  -7   0   3       11.07       69.43      2.60 o 
  -5   0   3      101.05      127.57      0.97 o 
  -3   0   3      580.12      552.78      4.29 o 
  -1   0   3      297.78      310.46      2.42 o 
   1   0   3        3.27       10.66      0.53 o 
   3   0   3     1152.56      982.25      8.32 o 
   5   0   3       18.06       22.67      0.86 o 
   7   0   3      609.82      696.53     11.48 o 
   9   0   3      396.42      383.10      7.00 o 
 -11   1   3        5.92       10.79      1.35 o 
 -10   1   3       49.17       50.63      1.26 o 
  -9   1   3      202.19      187.10      2.91 o 
  -8   1   3        8.09       11.03      1.02 o 
  -7   1   3       19.20       17.09      0.91 o 
  -6   1   3     1748.41     1769.33     15.85 o 
  -5   1   3     1405.31     1479.53     18.79 o 
  -4   1   3      496.49      490.83      2.50 o 
  -3   1   3      142.48      147.69      0.80 o 
  -2   1   3      200.08      246.52      1.47 o 
  -1   1   3      197.62      193.16      1.11 o 
   0   1   3       41.47       34.10      0.41 o 
   1   1   3        3.52        5.43      0.30 o 
   2   1   3      184.45      164.38      1.22 o 
   3   1   3      319.94      355.86      2.28 o 
   4   1   3      461.10      471.78      3.09 o 
   5   1   3       33.82       34.68      0.69 o 
   6   1   3      721.48      711.69      4.99 o 
   7   1   3      470.06      506.26      5.84 o 
   8   1   3        6.97        7.90      1.19 o 
   9   1   3        0.88        1.00      0.61 o 
 -11   2   3        0.60        0.06      0.53 o 
 -10   2   3      157.10      190.06      8.48 o 
  -9   2   3        8.77       10.79      1.52 o 
  -8   2   3      113.62      114.90      2.00 o 
  -7   2   3       41.94       37.53      0.95 o 
  -6   2   3        2.61        2.52      0.21 o 
  -5   2   3       72.74       67.75      0.43 o 
  -4   2   3        2.16        0.83      0.16 o 
  -3   2   3      582.78      608.20      2.94 o 
  -2   2   3     2709.78     2906.61     16.33 o 
  -1   2   3        2.24        1.50      0.17 o 
   0   2   3     4904.60     5437.86     33.78 o 
   1   2   3      403.33      384.30      1.96 o 
   2   2   3       64.00       85.97      0.78 o 
   3   2   3      327.84      375.81      2.07 o 
   4   2   3      146.12      125.44      0.94 o 
   5   2   3       48.97       34.98      0.73 o 
   6   2   3        3.79        6.85      0.58 o 
   7   2   3       20.54       28.04      0.81 o 
   8   2   3        2.32        4.87      0.79 o 
   9   2   3        3.01        2.28      0.58 o 
 -11   3   3        3.29        3.33      0.79 o 
 -10   3   3        4.70        9.32      0.76 o 
  -9   3   3        0.00        0.11      0.55 o 
  -8   3   3      194.74      174.49      1.68 o 
  -7   3   3      714.39      686.01      5.05 o 
  -6   3   3      110.27      104.33      0.83 o 
  -5   3   3      195.98      193.11      1.10 o 
  -4   3   3      196.71      181.64      1.06 o 
  -3   3   3     3107.26     3402.98     18.24 o 
  -2   3   3        0.45        1.36      0.16 o 
  -1   3   3        6.09        3.85      0.16 o 
   0   3   3       14.02       18.46      0.27 o 
   1   3   3      418.20      400.26      2.08 o 
   2   3   3      680.36      712.31      3.79 o 
   3   3   3      379.72      339.15      2.10 o 
   4   3   3      196.30      183.32      1.41 o 
   5   3   3      303.01      342.19      7.15 o 
   6   3   3        5.05        6.52      0.73 o 
   7   3   3       34.99       32.58      0.87 o 
   8   3   3       24.03       30.60      1.21 o 
   9   3   3       41.72       47.92      1.45 o 
 -11   4   3       38.54       37.37      1.52 o 
 -10   4   3        0.16        0.54      0.41 o 
  -9   4   3       51.54       54.76      0.87 o 
  -8   4   3       15.18       12.81      0.41 o 
  -7   4   3      219.14      217.59      1.75 o 
  -6   4   3      450.38      424.42      2.70 o 
  -5   4   3       59.92       50.69      0.58 o 
  -4   4   3       58.11       52.67      0.46 o 
  -3   4   3     2046.28     1963.41      9.97 o 
  -2   4   3       92.24      118.39      0.68 o 
  -1   4   3      137.47      166.97      0.87 o 
   0   4   3      561.54      614.35      2.83 o 
   1   4   3     3625.92     3829.15     25.48 o 
   2   4   3      931.62      933.32      5.15 o 
   3   4   3      160.37      175.05      1.27 o 
   4   4   3      113.83      134.14      1.18 o 
   5   4   3       24.51       21.84      0.61 o 
   6   4   3        1.76        0.54      0.44 o 
   7   4   3        3.47        3.60      0.67 o 
   8   4   3        0.18        0.85      0.61 o 
   9   4   3       36.31       35.23      1.02 o 
 -10   5   3        7.62        9.94      0.59 o 
  -9   5   3      141.20      143.15      1.37 o 
  -8   5   3        0.06        0.41      0.35 o 
  -7   5   3       38.05       38.98      0.61 o 
  -6   5   3      509.43      500.66      3.27 o 
  -5   5   3        4.13        4.95      0.39 o 
  -4   5   3      325.76      322.94      1.94 o 
  -3   5   3        0.08        0.46      0.13 o 
  -2   5   3      302.13      310.61      1.74 o 
  -1   5   3        0.28        3.74      0.29 o 
   0   5   3        4.42        0.76      0.39 o 
   1   5   3     1235.80     1358.51      6.78 o 
   2   5   3        2.39        3.01      0.41 o 
   3   5   3      155.55      150.37      1.11 o 
   4   5   3      669.55      636.14      4.08 o 
   5   5   3       34.98       33.11      0.86 o 
   6   5   3        5.44        4.88      0.64 o 
   7   5   3        5.07        9.29      0.74 o 
   8   5   3        1.15        1.74      0.51 o 
  -9   6   3       45.65       47.17      0.84 o 
  -8   6   3       29.91       29.17      0.76 o 
  -7   6   3      125.36      124.05      1.04 o 
  -6   6   3      435.87      435.88      2.61 o 
  -5   6   3      398.95      399.57      2.76 o 
  -4   6   3      294.32      294.50      1.96 o 
  -3   6   3      101.21       86.71      0.77 o 
  -2   6   3      294.27      301.38      1.38 o 
  -1   6   3       12.91       16.05      0.90 o 
   0   6   3      219.99      217.94      1.09 o 
   1   6   3      108.05      121.00      0.77 o 
   2   6   3      129.58      140.56      1.17 o 
   3   6   3      176.41      162.21      1.26 o 
   4   6   3       90.23       91.06      1.31 o 
   5   6   3        2.54        2.83      0.46 o 
   6   6   3        5.33        3.57      0.61 o 
   7   6   3       92.97      100.54      1.51 o 
  -8   7   3        0.22        0.02      0.29 o 
  -7   7   3        0.46        0.62      0.28 o 
  -6   7   3        1.32        0.90      0.29 o 
  -5   7   3      424.72      409.89      3.23 o 
  -4   7   3        0.98        1.62      0.32 o 
  -3   7   3        0.00       -0.11      0.18 o 
  -2   7   3       47.65       52.06      0.75 o 
  -1   7   3        0.47        0.67      0.28 o 
   0   7   3       53.28       67.14      0.42 o 
   1   7   3        0.00        0.25      0.19 o 
   2   7   3      750.20      802.62      4.83 o 
   3   7   3      260.67      272.34      1.94 o 
   4   7   3        2.69        2.52      0.40 o 
   5   7   3       74.13       68.55      1.15 o 
   6   7   3        2.28        0.83      0.47 o 
  -7   8   3      112.19      108.77      1.55 o 
  -6   8   3       42.42       42.22      0.90 o 
  -5   8   3       52.22       46.40      0.57 o 
  -4   8   3       46.49       39.10      1.13 o 
  -3   8   3       81.18       71.39      1.62 o 
  -2   8   3        5.95        5.06      0.80 o 
  -1   8   3       18.87       18.54      1.34 o 
   0   8   3        0.50        1.43      0.67 o 
   1   8   3        8.76       13.57      0.63 o 
   2   8   3        0.00        0.12      0.10 o 
   3   8   3      427.17      440.63      6.03 o 
   4   8   3       47.06       45.09      1.07 o 
   5   8   3       18.00       18.19      0.55 o 
  -5   9   3        0.07        0.52      0.95 o 
  -4   9   3        0.10        0.17      0.72 o 
  -3   9   3        1.33        1.38      0.92 o 
  -2   9   3        0.17       -0.49      1.32 o 
  -1   9   3       40.31       36.27      1.73 o 
   0   9   3        2.28        1.54      0.78 o 
   1   9   3      104.48      116.93      2.42 o 
   2   9   3        3.85        5.10      1.02 o 
   3   9   3      132.42      139.18      2.76 o 
 -10   0   4      182.58      196.72      5.37 o 
  -8   0   4      193.09      176.37      3.17 o 
  -6   0   4      245.09      275.36      3.25 o 
  -4   0   4     2005.32     2174.14     19.68 o 
  -2   0   4     2028.23     2077.55     17.87 o 
   0   0   4      321.02      283.28      2.54 o 
   2   0   4      601.70      716.69      6.56 o 
   4   0   4      236.78      245.20      2.62 o 
   6   0   4     1690.15     1565.31     15.37 o 
   8   0   4       68.18       59.01      2.69 o 
 -11   1   4        1.87        3.75      1.09 o 
 -10   1   4       18.29       16.60      1.87 o 
  -9   1   4      259.68      261.01      4.00 o 
  -8   1   4      285.61      311.86      3.34 o 
  -7   1   4       98.61      117.20      1.01 o 
  -6   1   4      221.01      228.64      1.39 o 
  -5   1   4       21.23       26.84      0.49 o 
  -4   1   4       11.54       11.66      0.41 o 
  -3   1   4       39.02       36.16      0.50 o 
  -2   1   4        0.79        0.63      0.20 o 
  -1   1   4      526.40      546.63      3.19 o 
   0   1   4      249.59      245.61      1.60 o 
   1   1   4     2157.29     2309.46     14.53 o 
   2   1   4     1483.63     1595.36     10.05 o 
   3   1   4        0.03        1.15      0.35 o 
   4   1   4        0.35        0.47      0.35 o 
   5   1   4      144.39      151.91      1.57 o 
   6   1   4        8.64        7.07      0.71 o 
   7   1   4      132.06      119.73      1.58 o 
   8   1   4       67.36       76.51      1.31 o 
   9   1   4        1.39        0.44      0.48 o 
 -11   2   4        1.78        2.78      1.28 o 
 -10   2   4       10.11       21.51     12.53 o 
  -9   2   4       28.80       35.72      1.26 o 
  -8   2   4        7.75       10.54      1.34 o 
  -7   2   4      446.44      460.86      3.17 o 
  -6   2   4       48.00       54.38      0.74 o 
  -5   2   4     1355.31     1372.44      7.56 o 
  -4   2   4      217.38      204.87      1.25 o 
  -3   2   4     1244.64     1233.32      6.49 o 
  -2   2   4      540.22      520.27      2.70 o 
  -1   2   4      553.68      548.96      2.84 o 
   0   2   4       91.47       91.14      0.76 o 
   1   2   4       41.47       43.96      0.57 o 
   2   2   4      166.32      201.75      1.61 o 
   3   2   4       33.61       34.34      0.71 o 
   4   2   4       36.72       40.14      0.78 o 
   5   2   4     1426.94     1428.43      8.60 o 
   6   2   4       11.89       13.18      0.79 o 
   7   2   4      110.68       99.34      1.26 o 
   8   2   4       92.43       97.90      1.47 o 
   9   2   4       17.43       12.71      0.80 o 
 -11   3   4       24.83       31.35      1.09 o 
 -10   3   4        1.07        1.39      0.78 o 
  -9   3   4      200.14      205.09      2.67 o 
  -8   3   4     1804.73     1779.45     13.29 o 
  -7   3   4      130.31      133.04      1.05 o 
  -6   3   4      322.13      325.52      1.78 o 
  -5   3   4        5.93        5.88      0.40 o 
  -4   3   4        0.97       -0.08      0.16 o 
  -3   3   4      225.01      230.57      4.77 o 
  -2   3   4       28.27       39.36      0.48 o 
  -1   3   4        6.54       12.46      0.29 o 
   0   3   4      193.10      203.18      1.16 o 
   1   3   4      267.95      267.03      1.54 o 
   2   3   4        6.79        9.28      0.76 o 
   3   3   4        9.16        7.77      0.39 o 
   4   3   4      610.38      583.19      3.51 o 
   5   3   4        2.93        2.38      0.44 o 
   6   3   4        1.98        1.22      0.43 o 
   7   3   4       67.41       69.17      1.22 o 
   8   3   4        3.88        6.63      0.75 o 
 -11   4   4        6.95       14.34      5.27 o 
 -10   4   4        1.51        0.74      0.64 o 
  -9   4   4       24.56       23.81      0.95 o 
  -8   4   4      118.07      107.39      1.01 o 
  -7   4   4       10.24       12.77      0.47 o 
  -6   4   4       88.87       79.62      0.74 o 
  -5   4   4       22.27       17.57      0.33 o 
  -4   4   4     1384.17     1438.96      7.29 o 
  -3   4   4      952.81      913.31      7.15 o 
  -2   4   4     1067.43     1117.54      5.47 o 
  -1   4   4       16.06       20.99      0.46 o 
   0   4   4      716.77      703.18      3.67 o 
   1   4   4       15.10       27.06      0.56 o 
   2   4   4      127.76      122.11      1.12 o 
   3   4   4      143.05      134.86      1.17 o 
   4   4   4      309.63      287.57      2.04 o 
   5   4   4       70.58       66.09      0.85 o 
   6   4   4      210.44      204.03      2.04 o 
   7   4   4        0.07        0.66      0.48 o 
   8   4   4       49.23       67.39      1.55 o 
 -10   5   4        1.70        1.74      0.47 o 
  -9   5   4      135.06      130.53      1.21 o 
  -8   5   4       30.15       35.45      0.99 o 
  -7   5   4      634.85      618.22      4.11 o 
  -6   5   4       62.15       68.28      0.85 o 
  -5   5   4        2.19        2.99      0.28 o 
  -4   5   4      264.11      307.77      1.67 o 
  -3   5   4      111.26      101.13      0.79 o 
  -2   5   4      344.42      310.81      1.59 o 
  -1   5   4       17.73        8.88      0.29 o 
   0   5   4       18.39       16.91      0.35 o 
   1   5   4       76.19       65.16      0.67 o 
   2   5   4        1.08        2.71      0.60 o 
   3   5   4       37.46       32.86      0.60 o 
   4   5   4      270.43      275.38      2.00 o 
   5   5   4       55.08       46.35      0.97 o 
   6   5   4       13.88       11.97      0.81 o 
   7   5   4        0.08        0.67      0.58 o 
  -9   6   4       12.12       11.61      0.59 o 
  -8   6   4        1.18        1.06      0.40 o 
  -7   6   4       87.75       89.08      1.11 o 
  -6   6   4        2.23        1.43      0.41 o 
  -5   6   4      138.95      133.14      1.13 o 
  -4   6   4      168.74      146.43      1.40 o 
  -3   6   4        0.02        0.07      0.16 o 
  -2   6   4       56.21       60.07      0.53 o 
  -1   6   4       53.76       54.11      0.53 o 
   0   6   4       54.53       38.45      0.53 o 
   1   6   4        3.89        2.59      0.37 o 
   2   6   4      125.53      131.00      1.16 o 
   3   6   4      289.54      293.09      2.05 o 
   4   6   4       57.22       57.48      0.96 o 
   5   6   4      127.32      114.16      1.47 o 
   6   6   4       55.66       51.82      1.42 o 
   7   6   4        0.40        1.23      0.76 o 
  -8   7   4        6.58        5.94      0.51 o 
  -7   7   4        1.26        0.79      0.45 o 
  -6   7   4       62.99       55.54      0.73 o 
  -5   7   4       39.74       38.98      0.94 o 
  -4   7   4       29.59       28.44      0.74 o 
  -3   7   4        3.27        3.95      0.27 o 
  -2   7   4       94.39       88.42      1.08 o 
  -1   7   4       59.36       52.06      0.69 o 
   0   7   4      100.74       97.19      0.75 o 
   1   7   4        4.36        5.76      0.31 o 
   2   7   4      397.04      389.31      2.48 o 
   3   7   4       42.55       42.33      0.68 o 
   4   7   4       10.52       10.88      0.66 o 
   5   7   4        6.66        4.75      1.23 o 
   6   7   4        6.46        5.65      0.92 o 
  -7   8   4       30.96       26.86      0.78 o 
  -6   8   4        4.57        5.40      0.49 o 
  -5   8   4       64.13       58.23      0.67 o 
  -4   8   4        6.53        8.02      0.49 o 
  -3   8   4       34.74       37.22      1.88 o 
  -2   8   4      161.61      164.15      2.62 o 
  -1   8   4      188.71      171.96      5.23 o 
   0   8   4        1.12        3.07      0.16 o 
   1   8   4        3.16        3.13      0.29 o 
   2   8   4       36.33       43.56      0.84 o 
   3   8   4       41.21       36.33      0.99 o 
   4   8   4        1.17        1.05      0.38 o 
  -5   9   4       12.27        9.98      1.48 o 
  -4   9   4       49.61       50.33      1.81 o 
  -3   9   4        9.42        9.28      1.16 o 
  -2   9   4       14.97       20.52      1.34 o 
  -1   9   4      174.77      176.09      2.78 o 
   0   9   4        8.63       11.09      1.06 o 
   1   9   4        2.30        3.64      0.91 o 
   2   9   4        0.16        1.17      0.78 o 
  -9   0   5       33.24       38.66      1.87 o 
  -7   0   5        4.15        3.09      0.34 o 
  -5   0   5       19.41       16.20      0.69 o 
  -3   0   5      289.83      340.44      3.40 o 
  -1   0   5       17.50       22.52      0.75 o 
   1   0   5      236.24      244.54      2.36 o 
   3   0   5      178.27      121.68      2.40 o 
   5   0   5       42.02       45.19      2.13 o 
   7   0   5       68.99       70.23      1.93 o 
 -10   1   5        3.15        5.12      1.12 o 
  -9   1   5        9.25        9.03      0.95 o 
  -8   1   5       71.39       65.76      1.05 o 
  -7   1   5       22.28       25.50      0.78 o 
  -6   1   5       33.48       30.48      0.59 o 
  -5   1   5      154.70      186.40      1.21 o 
  -4   1   5      178.51      194.50      1.42 o 
  -3   1   5       19.57       17.75      0.51 o 
  -2   1   5        0.30        2.29      1.00 o 
  -1   1   5      421.37      427.94      2.63 o 
   0   1   5      209.28      187.16      1.37 o 
   1   1   5      668.31      649.98      4.14 o 
   2   1   5       29.13       31.41      0.72 o 
   3   1   5      316.74      308.49      2.29 o 
   4   1   5        0.50        2.32      0.49 o 
   5   1   5      224.83      249.30      2.46 o 
   6   1   5        8.15       12.65      0.78 o 
   7   1   5        0.93        1.60      0.63 o 
   8   1   5       46.32       37.43      1.13 o 
 -11   2   5       24.90       26.45      1.95 o 
 -10   2   5        6.85        6.62      0.97 o 
  -9   2   5      172.38      178.82      2.53 o 
  -8   2   5       25.60       22.98      0.40 o 
  -7   2   5       10.25        9.69      0.55 o 
  -6   2   5      193.54      168.68      1.16 o 
  -5   2   5      114.79       98.41      0.85 o 
  -4   2   5       67.66       99.05      0.89 o 
  -3   2   5      181.83      179.53      1.25 o 
  -2   2   5        3.00        7.52      0.74 o 
  -1   2   5     1141.84     1166.79      7.24 o 
   0   2   5      171.87      179.88      1.26 o 
   1   2   5      104.55       88.35      0.94 o 
   2   2   5       34.50       40.71      0.70 o 
   3   2   5        2.00        3.06      0.44 o 
   4   2   5       52.83       54.68      1.08 o 
   5   2   5      257.91      262.35      2.38 o 
   6   2   5       21.36       21.81      0.91 o 
   7   2   5        0.10        0.84      0.52 o 
   8   2   5       52.45       53.47      1.52 o 
 -11   3   5       54.95       60.27      1.81 o 
 -10   3   5       53.62       56.17      1.91 o 
  -9   3   5      155.88      147.64      3.20 o 
  -8   3   5       83.71       84.22      0.99 o 
  -7   3   5       96.63       96.49      0.79 o 
  -6   3   5       85.22       87.90      0.88 o 
  -5   3   5        3.12        5.63      0.36 o 
  -4   3   5       24.52       27.00      0.48 o 
  -3   3   5       89.15      143.30      0.95 o 
  -2   3   5        0.09        0.07      0.24 o 
  -1   3   5       26.41       26.66      0.46 o 
   0   3   5      228.99      228.45      1.47 o 
   1   3   5      118.43      117.89      0.94 o 
   2   3   5      278.35      300.74      1.98 o 
   3   3   5       12.46       12.39      0.46 o 
   4   3   5      532.78      544.73      3.47 o 
   5   3   5        1.35        3.27      0.65 o 
   6   3   5        1.30        0.76      0.43 o 
   7   3   5       36.97       32.76      1.05 o 
   8   3   5        0.93        1.30      0.67 o 
 -11   4   5       31.75       32.83      1.49 o 
 -10   4   5       68.85       70.22      9.77 o 
  -9   4   5        4.86        4.24      0.37 o 
  -8   4   5       89.03       94.34      1.06 o 
  -7   4   5       94.95       92.35      1.02 o 
  -6   4   5        7.20        5.61      0.36 o 
  -5   4   5      234.74      212.48      1.43 o 
  -4   4   5       42.47       35.52      0.53 o 
  -3   4   5        1.20        2.07      0.37 o 
  -2   4   5        5.59        3.71      0.26 o 
  -1   4   5        2.50        3.94      0.37 o 
   0   4   5      217.09      227.69      1.39 o 
   1   4   5       48.21       48.76      0.58 o 
   2   4   5      118.18      130.03      1.13 o 
   3   4   5       10.56        9.59      0.48 o 
   4   4   5        3.63        5.83      0.59 o 
   5   4   5        0.90        0.56      0.39 o 
   6   4   5       31.36       32.77      1.10 o 
   7   4   5       93.75       91.53      1.65 o 
 -10   5   5       37.77       42.96      1.76 o 
  -9   5   5      133.89      131.40      2.21 o 
  -8   5   5       94.50       92.81      1.36 o 
  -7   5   5      718.07      689.13      5.05 o 
  -6   5   5       42.05       40.67      0.54 o 
  -5   5   5     1065.55      981.27      5.29 o 
  -4   5   5        5.01        9.70      0.39 o 
  -3   5   5       61.86       47.22      0.52 o 
  -2   5   5        7.60        4.99      0.33 o 
  -1   5   5       20.59       25.25      0.59 o 
   0   5   5       99.70       99.97      0.80 o 
   1   5   5      606.94      653.35      3.77 o 
   2   5   5       23.43       25.16      0.55 o 
   3   5   5      405.39      413.13      3.53 o 
   4   5   5       22.22       20.72      0.68 o 
   5   5   5      137.40      128.70      1.35 o 
   6   5   5       18.90       19.08      0.82 o 
   7   5   5       24.10       28.48      1.21 o 
  -9   6   5       10.14        8.94      0.60 o 
  -8   6   5        0.10       -0.11      0.34 o 
  -7   6   5        8.14        6.64      0.43 o 
  -6   6   5       40.49       39.40      0.69 o 
  -5   6   5      232.09      219.40      2.16 o 
  -4   6   5       96.31       81.01      0.75 o 
  -3   6   5       30.49       23.26      0.50 o 
  -2   6   5       37.36       41.10      0.57 o 
  -1   6   5      117.03      121.20      1.03 o 
   0   6   5      200.37      215.68      1.45 o 
   1   6   5      623.33      645.89      3.81 o 
   2   6   5        8.80        9.52      0.48 o 
   3   6   5       56.79       61.37      0.83 o 
   4   6   5        3.80        4.03      0.43 o 
   5   6   5        9.22        9.18      0.61 o 
   6   6   5      204.28      202.99      3.45 o 
  -8   7   5       83.50       90.07      1.05 o 
  -7   7   5        0.04       -0.19      0.38 o 
  -6   7   5      725.95      699.47      6.19 o 
  -5   7   5       52.09       46.66      0.70 o 
  -4   7   5       62.34       58.09      1.19 o 
  -3   7   5        4.49        3.79      0.31 o 
  -2   7   5       37.57       31.83      0.49 o 
  -1   7   5       78.23       76.70      0.82 o 
   0   7   5       54.97       62.44      0.87 o 
   1   7   5        0.77        0.95      0.29 o 
   2   7   5      558.48      579.65      3.62 o 
   3   7   5        0.38        1.22      0.39 o 
   4   7   5       28.02       32.60      0.75 o 
   5   7   5       55.89       51.60      2.53 o 
  -7   8   5        5.19        6.76      0.79 o 
  -6   8   5       75.03       73.17      1.66 o 
  -5   8   5        0.20        0.51      0.45 o 
  -4   8   5       18.46       17.73      0.98 o 
  -3   8   5       41.18       46.14      1.42 o 
  -2   8   5       24.29       21.85      0.59 o 
  -1   8   5        2.27        1.50      0.27 o 
   0   8   5        0.34        0.78      0.25 o 
   1   8   5       18.17       17.53      0.77 o 
   2   8   5      185.50      197.05      2.86 o 
   3   8   5        3.45        2.04      0.50 o 
  -4   9   5       16.28       17.55      1.17 o 
  -3   9   5        0.50        0.18      0.87 o 
  -2   9   5        9.80        9.07      1.08 o 
  -1   9   5        0.92        0.65      0.85 o 
   0   9   5       19.96       18.71      1.39 o 
   1   9   5        0.08       -0.29      0.89 o 
 -10   0   6      384.54      382.53      6.43 o 
  -8   0   6      419.35      379.05      2.91 o 
  -6   0   6        5.28        3.13      0.70 o 
  -4   0   6       33.25       49.73      0.98 o 
  -2   0   6     1013.18     1024.56      9.17 o 
   0   0   6     2416.59     2433.89     23.39 o 
   2   0   6      591.14      646.20      6.35 o 
   4   0   6      104.37       90.88      2.20 o 
   6   0   6      105.85       99.20      2.60 o 
 -11   1   6       22.51       34.27      2.12 o 
 -10   1   6       11.09       11.59      1.15 o 
  -9   1   6      363.12      360.56      2.80 o 
  -8   1   6       14.40       15.57      0.53 o 
  -7   1   6       28.28       29.54      0.56 o 
  -6   1   6      584.45      608.82      3.75 o 
  -5   1   6     1523.68     1535.24      9.93 o 
  -4   1   6      541.84      524.10      3.39 o 
  -3   1   6       29.55       37.74      1.05 o 
  -2   1   6       15.81       11.34      0.70 o 
  -1   1   6        3.27        0.53      0.31 o 
   0   1   6       39.06       45.61      0.74 o 
   1   1   6       66.95       94.19      2.65 o 
   2   1   6      324.55      344.48      2.65 o 
   3   1   6      209.18      186.08      4.70 o 
   4   1   6      446.25      420.34      3.19 o 
   5   1   6      919.00      907.33      7.08 o 
   6   1   6       71.64       77.27      1.48 o 
   7   1   6       19.35       18.87      1.11 o 
 -11   2   6        4.92        2.09      2.20 o 
 -10   2   6        5.00        3.71      0.92 o 
  -9   2   6      995.86     1018.30      7.05 o 
  -8   2   6       20.35       22.68      0.70 o 
  -7   2   6      104.84      112.22      1.02 o 
  -6   2   6        0.02        0.31      0.27 o 
  -5   2   6        6.71       12.64      0.45 o 
  -4   2   6      413.44      391.87      2.27 o 
  -3   2   6       20.87       18.45      0.55 o 
  -2   2   6      310.99      315.03      2.14 o 
  -1   2   6       65.63       72.34      0.91 o 
   0   2   6      157.82      164.54      1.45 o 
   1   2   6      797.61      742.22      4.96 o 
   2   2   6       83.46       85.51      1.07 o 
   3   2   6      205.49      190.81      1.69 o 
   4   2   6        1.04       -0.02      0.48 o 
   5   2   6        3.35        3.16      0.67 o 
   6   2   6       28.60       28.45      0.93 o 
   7   2   6       27.45       32.63      1.11 o 
 -11   3   6        8.97        7.78      1.15 o 
 -10   3   6        0.63        3.09      1.07 o 
  -9   3   6        7.32        5.66      0.45 o 
  -8   3   6      611.66      607.62      3.81 o 
  -7   3   6       10.29       10.30      0.59 o 
  -6   3   6      164.91      147.94      1.21 o 
  -5   3   6      302.07      302.31      1.94 o 
  -4   3   6     1018.67      981.48      5.64 o 
  -3   3   6       69.82       71.13      0.73 o 
  -2   3   6       64.36       54.25      1.26 o 
  -1   3   6       36.54       26.76      0.49 o 
   0   3   6        0.28        0.40      0.26 o 
   1   3   6       81.63       95.82      0.94 o 
   2   3   6      232.71      228.58      1.75 o 
   3   3   6       25.09       29.33      0.71 o 
   4   3   6     1574.23     1521.79      9.56 o 
   5   3   6       97.96       92.79      1.29 o 
   6   3   6        0.13        0.64      0.50 o 
   7   3   6       46.40       49.58      1.24 o 
 -10   4   6      109.76      122.58      2.54 o 
  -9   4   6       51.41       47.24      0.85 o 
  -8   4   6      531.93      531.61      3.33 o 
  -7   4   6       40.25       43.54      0.71 o 
  -6   4   6        9.01        7.09      0.55 o 
  -5   4   6        0.25        1.26      0.35 o 
  -4   4   6      219.99      216.89      2.42 o 
  -3   4   6        9.76       13.28      0.43 o 
  -2   4   6       41.25       33.19      0.55 o 
  -1   4   6       47.12       51.63      0.66 o 
   0   4   6      324.78      308.06      1.93 o 
   1   4   6        0.08        0.26      0.30 o 
   2   4   6       26.74       27.81      0.64 o 
   3   4   6        4.39        5.71      0.59 o 
   4   4   6      102.62       99.11      1.45 o 
   5   4   6        0.38        1.05      0.51 o 
   6   4   6       38.03       41.96      1.13 o 
 -10   5   6        9.24        6.35      0.97 o 
  -9   5   6       52.96       50.16      1.37 o 
  -8   5   6      352.96      346.50      2.56 o 
  -7   5   6        6.30        6.51      0.43 o 
  -6   5   6       18.30       18.62      0.67 o 
  -5   5   6      648.16      654.97      3.94 o 
  -4   5   6       32.45       29.01      0.56 o 
  -3   5   6       27.43       25.34      1.43 o 
  -2   5   6      128.68      118.62      0.95 o 
  -1   5   6       11.33        9.11      1.14 o 
   0   5   6      179.80      175.49      1.29 o 
   1   5   6       22.20       18.86      0.54 o 
   2   5   6        2.62        1.21      0.40 o 
   3   5   6      351.25      346.00      2.47 o 
   4   5   6       31.28       31.00      0.86 o 
   5   5   6      144.79      136.72      1.61 o 
   6   5   6       14.98       12.61      0.89 o 
  -9   6   6       89.81       97.08      1.58 o 
  -8   6   6       34.41       35.13      0.78 o 
  -7   6   6       48.66       46.29      0.97 o 
  -6   6   6       35.84       40.04      0.86 o 
  -5   6   6       63.94       63.29      0.80 o 
  -4   6   6      100.49      110.19      1.03 o 
  -3   6   6       19.01       23.94      0.56 o 
  -2   6   6      267.72      283.94      1.90 o 
  -1   6   6        4.63        4.09      0.34 o 
   0   6   6       10.81       13.85      0.44 o 
   1   6   6      482.02      475.06      3.09 o 
   2   6   6        0.12       -0.05      0.29 o 
   3   6   6        2.69        3.52      0.51 o 
   4   6   6        0.05        0.11      0.37 o 
   5   6   6       10.45       12.27      0.69 o 
  -8   7   6        8.77        9.83      0.86 o 
  -7   7   6      155.07      168.30      2.18 o 
  -6   7   6      262.98      249.73      2.47 o 
  -5   7   6       31.07       28.15      0.68 o 
  -4   7   6       36.18       30.62      0.53 o 
  -3   7   6      103.92      104.78      1.04 o 
  -2   7   6      102.56       98.97      0.93 o 
  -1   7   6        5.39        5.47      0.46 o 
   0   7   6        2.41        1.55      0.35 o 
   1   7   6       26.07       21.04      0.68 o 
   2   7   6      106.80      101.42      1.40 o 
   3   7   6        1.64        3.69      0.53 o 
   4   7   6       31.60       30.51      0.83 o 
  -6   8   6        2.65        6.48      0.74 o 
  -5   8   6       34.03       29.74      0.83 o 
  -4   8   6        0.06        0.02      0.25 o 
  -3   8   6      159.72      159.19      1.52 o 
  -2   8   6      137.76      123.70      2.83 o 
  -1   8   6       48.83       45.40      0.73 o 
   0   8   6       51.42       48.32      1.16 o 
   1   8   6      109.71       96.33      2.10 o 
   2   8   6       51.70       37.09      0.68 o 
 -11   0   7      194.39      168.64      4.15 o 
  -9   0   7       68.43       65.84      1.53 o 
  -7   0   7      460.03      463.00      4.92 o 
  -5   0   7        7.20       17.25      0.83 o 
  -3   0   7      340.98      291.11      3.21 o 
  -1   0   7      335.76      317.99      3.50 o 
   1   0   7      201.18      177.36      2.94 o 
   3   0   7       29.49       24.34      1.78 o 
   5   0   7      512.37      540.62      6.64 o 
   7   0   7        1.62        4.81      1.24 o 
 -11   1   7      274.60      266.52      3.80 o 
 -10   1   7      442.93      466.32      4.54 o 
  -9   1   7       64.31       64.95      0.70 o 
  -8   1   7      161.14      160.21      1.40 o 
  -7   1   7       83.71       89.93      1.14 o 
  -6   1   7      116.62      128.04      1.19 o 
  -5   1   7        0.29        0.39      0.37 o 
  -4   1   7        6.17        5.59      0.49 o 
  -3   1   7       89.61      100.73      1.03 o 
  -2   1   7        2.03        1.26      0.44 o 
  -1   1   7       69.64       82.79      1.13 o 
   0   1   7       25.72       39.50      0.73 o 
   1   1   7      134.41      117.48      1.42 o 
   2   1   7      105.38       94.63      1.27 o 
   3   1   7       13.76       20.09      0.93 o 
   4   1   7       26.72       25.81      0.90 o 
   5   1   7      103.15      114.25      1.90 o 
   6   1   7       10.64       12.32      0.93 o 
   7   1   7       20.40       25.07      1.60 o 
 -11   2   7       13.13       10.19      7.04 o 
 -10   2   7       36.09       40.82      1.02 o 
  -9   2   7       44.75       43.03      0.91 o 
  -8   2   7       20.17       17.92      0.64 o 
  -7   2   7      142.84      129.68      1.30 o 
  -6   2   7      100.21       93.76      1.04 o 
  -5   2   7      104.21       96.10      0.93 o 
  -4   2   7      594.82      555.97      3.41 o 
  -3   2   7       48.77       48.44      0.81 o 
  -2   2   7      181.07      190.01      1.53 o 
  -1   2   7       31.98       30.67      0.72 o 
   0   2   7       70.09       61.96      1.03 o 
   1   2   7       20.21       22.72      0.81 o 
   2   2   7      117.24      127.28      1.46 o 
   3   2   7       80.57      100.40      1.53 o 
   4   2   7       45.53       43.57      1.11 o 
   5   2   7        2.70        4.56      0.84 o 
   6   2   7      148.86      146.40      1.96 o 
 -11   3   7       32.72       37.67      2.02 o 
 -10   3   7       44.53       35.09      1.37 o 
  -9   3   7        0.40        0.56      0.29 o 
  -8   3   7        0.46        1.20      0.46 o 
  -7   3   7        1.54        4.40      0.47 o 
  -6   3   7      345.85      321.62      2.14 o 
  -5   3   7      167.06      169.35      1.51 o 
  -4   3   7        0.62        0.41      0.31 o 
  -3   3   7        0.04        0.75      0.31 o 
  -2   3   7        1.74        1.88      0.48 o 
  -1   3   7     1391.59     1393.52      8.43 o 
   0   3   7       58.83       50.79      0.74 o 
   1   3   7        0.57        2.02      0.42 o 
   2   3   7       96.31       89.88      1.26 o 
   3   3   7      315.77      310.14      2.48 o 
   4   3   7       39.02       48.18      1.33 o 
   5   3   7        0.00        0.24      0.44 o 
   6   3   7       60.10       62.22      1.29 o 
 -10   4   7        0.62        1.62      0.83 o 
  -9   4   7       65.88       67.13      2.35 o 
  -8   4   7       78.68       83.66      1.13 o 
  -7   4   7      154.32      158.04      1.75 o 
  -6   4   7      263.96      261.91      2.08 o 
  -5   4   7      391.96      356.40      2.60 o 
  -4   4   7      126.90      116.61      1.21 o 
  -3   4   7        4.90        1.73      0.35 o 
  -2   4   7       25.11       36.00      0.70 o 
  -1   4   7      524.83      540.15      3.35 o 
   0   4   7       71.08       74.04      0.97 o 
   1   4   7       45.86       45.48      0.86 o 
   2   4   7      120.30      127.87      4.19 o 
   3   4   7      640.62      652.72      4.27 o 
   4   4   7       34.28       27.84      0.99 o 
   5   4   7        0.39        0.14      0.43 o 
   6   4   7        0.09        0.16      0.51 o 
  -9   5   7       25.29       29.30      1.11 o 
  -8   5   7       33.00       36.34      0.76 o 
  -7   5   7       26.09       23.57      0.75 o 
  -6   5   7       26.74       21.29      0.68 o 
  -5   5   7      347.60      325.52      2.42 o 
  -4   5   7        0.07        0.16      0.28 o 
  -3   5   7       18.54       19.88      0.58 o 
  -2   5   7      118.13      118.58      1.16 o 
  -1   5   7       10.20        8.08      0.53 o 
   0   5   7      417.26      402.43      2.68 o 
   1   5   7        4.00        7.00      0.50 o 
   2   5   7      199.94      188.38      1.84 o 
   3   5   7        3.47        4.30      0.54 o 
   4   5   7        6.50        5.19      0.61 o 
   5   5   7      107.64       97.10      1.41 o 
  -9   6   7       25.71       32.01      1.02 o 
  -8   6   7       34.17       35.44      0.90 o 
  -7   6   7       80.48       85.11      1.28 o 
  -6   6   7      235.43      225.26      1.80 o 
  -5   6   7        5.33        5.60      0.51 o 
  -4   6   7      136.00      131.03      1.27 o 
  -3   6   7       17.41       14.89      0.56 o 
  -2   6   7        3.79        3.57      0.46 o 
  -1   6   7       60.68       56.58      0.86 o 
   0   6   7       39.97       42.77      0.70 o 
   1   6   7      209.37      222.37      2.07 o 
   2   6   7      232.70      261.81      3.73 o 
   3   6   7        9.87       18.54      0.72 o 
   4   6   7        0.85        1.58      0.51 o 
  -7   7   7      269.97      243.83      2.44 o 
  -6   7   7      206.57      191.17      1.71 o 
  -5   7   7        8.44       11.48      0.56 o 
  -4   7   7        1.60        0.25      0.30 o 
  -3   7   7       38.05       37.79      0.78 o 
  -2   7   7       34.22       38.85      0.93 o 
  -1   7   7        0.31        0.67      0.33 o 
   0   7   7        7.84        8.80      0.53 o 
   1   7   7       15.43       13.40      0.64 o 
   2   7   7        1.37        2.13      0.47 o 
  -5   8   7       25.98       27.46      0.79 o 
  -4   8   7        6.36        5.09      0.45 o 
  -3   8   7       12.19        9.55      0.55 o 
  -2   8   7       73.10       69.39      1.66 o 
  -1   8   7        0.06        0.02      0.26 o 
   0   8   7       58.63       55.19      1.95 o 
 -10   0   8      157.13      154.62      1.72 o 
  -8   0   8      219.76      224.88      2.28 o 
  -6   0   8      410.36      356.86     12.33 o 
  -4   0   8     1086.20     1011.17      9.91 o 
  -2   0   8        3.92        5.66      0.75 o 
   0   0   8       41.54       46.11      1.27 o 
   2   0   8      281.43      259.23      3.25 o 
   4   0   8      384.98      410.49      4.95 o 
   6   0   8       42.30       50.37      2.77 o 
 -11   1   8      150.33      156.26      4.03 o 
 -10   1   8      139.16      143.08      1.42 o 
  -9   1   8       95.33       89.06      1.04 o 
  -8   1   8      264.73      270.85      2.36 o 
  -7   1   8        1.39        2.25      0.50 o 
  -6   1   8        0.50       -0.02      0.42 o 
  -5   1   8      183.52      184.23      1.79 o 
  -4   1   8       36.86       31.22      1.36 o 
  -3   1   8      503.62      486.98      3.52 o 
  -2   1   8      108.89       92.44      1.13 o 
  -1   1   8       70.16       70.36      1.09 o 
   0   1   8        1.79        3.91      0.64 o 
   1   1   8      163.08      156.39      1.61 o 
   2   1   8       94.20       95.28      1.40 o 
   3   1   8        0.42        0.51      0.58 o 
   4   1   8       15.96       16.13      0.90 o 
   5   1   8       30.43       31.21      1.24 o 
   6   1   8       37.79       40.29      1.32 o 
 -11   2   8       26.13       23.49      1.52 o 
 -10   2   8       68.32       62.08      1.09 o 
  -9   2   8       28.34       25.95      0.79 o 
  -8   2   8        4.05        3.73      0.49 o 
  -7   2   8        3.00        3.42      0.54 o 
  -6   2   8       16.55       17.67      0.64 o 
  -5   2   8      434.80      424.72      2.91 o 
  -4   2   8       82.00       78.23      2.50 o 
  -3   2   8       25.80       22.81      0.74 o 
  -2   2   8       77.80       72.76      1.01 o 
  -1   2   8       93.59       94.58      1.15 o 
   0   2   8       85.98       93.33      1.17 o 
   1   2   8       36.27       36.19      1.05 o 
   2   2   8      102.44      104.11      1.56 o 
   3   2   8      357.94      337.14      4.16 o 
   4   2   8       46.04       49.00      1.18 o 
   5   2   8      155.30      164.38      2.07 o 
 -10   3   8        0.57        0.41      0.32 o 
  -9   3   8       92.53       98.24      1.22 o 
  -8   3   8        1.37        1.00      0.46 o 
  -7   3   8        0.49        0.42      0.40 o 
  -6   3   8        4.53        3.61      0.49 o 
  -5   3   8       67.86       63.79      0.92 o 
  -4   3   8        7.64        6.02      0.90 o 
  -3   3   8       12.05       14.92      0.56 o 
  -2   3   8      154.19      150.71      1.53 o 
  -1   3   8       23.46       21.86      0.63 o 
   0   3   8      133.76      141.29      2.19 o 
   1   3   8        0.03        0.37      0.36 o 
   2   3   8       86.32       83.31      1.26 o 
   3   3   8       60.19       60.03      1.19 o 
   4   3   8        1.13        0.86      0.64 o 
   5   3   8       14.50       11.56      1.08 o 
 -10   4   8        0.89        1.27      0.60 o 
  -9   4   8       22.59       31.15      0.89 o 
  -8   4   8        2.32        1.43      0.47 o 
  -7   4   8       43.87       44.87      0.89 o 
  -6   4   8       12.13       13.14      0.90 o 
  -5   4   8        8.68        8.23      0.62 o 
  -4   4   8        2.83        4.77      0.48 o 
  -3   4   8       71.78       73.68      1.19 o 
  -2   4   8      185.29      188.04      1.50 o 
  -1   4   8      132.22      136.43      1.61 o 
   0   4   8        1.70        2.56      0.47 o 
   1   4   8        3.60        3.73      0.60 o 
   2   4   8       45.18       50.43      0.98 o 
   3   4   8       94.09      105.41      1.38 o 
   4   4   8      152.56      152.46      1.75 o 
  -9   5   8        0.02       -0.30      0.32 o 
  -8   5   8       20.34       25.96      1.02 o 
  -7   5   8        5.29        5.93      0.67 o 
  -6   5   8       24.18       35.56      0.83 o 
  -5   5   8       57.80       49.30      1.09 o 
  -4   5   8      151.47      146.56      1.36 o 
  -3   5   8        0.62        0.27      0.34 o 
  -2   5   8        0.46        0.91      0.40 o 
  -1   5   8       45.38       47.19      0.85 o 
   0   5   8      211.25      211.52      1.90 o 
   1   5   8       21.42       20.83      0.86 o 
   2   5   8      142.10      134.85      1.69 o 
   3   5   8        6.99        4.89      0.74 o 
   4   5   8       90.27       99.90      1.64 o 
  -8   6   8       60.77       67.10      1.04 o 
  -7   6   8        0.35        0.24      0.41 o 
  -6   6   8       23.94       25.67      0.74 o 
  -5   6   8        0.97        1.28      0.50 o 
  -4   6   8      223.11      225.59      1.74 o 
  -3   6   8      154.47      146.04      1.57 o 
  -2   6   8       13.65       12.00      0.57 o 
  -1   6   8        1.93        1.85      0.48 o 
   0   6   8      112.69      103.26      1.15 o 
   1   6   8       95.24       94.94      1.22 o 
   2   6   8       18.09       28.71      0.91 o 
   3   6   8        2.98        4.06      0.73 o 
  -6   7   8        6.37        5.36      0.55 o 
  -5   7   8        0.86        0.18      0.39 o 
  -4   7   8        0.70        0.26      0.34 o 
  -3   7   8       15.38       14.51      0.65 o 
  -2   7   8        4.36        6.60      0.55 o 
  -1   7   8       23.32       24.57      0.75 o 
   0   7   8        0.80        0.08      0.29 o 
   1   7   8      115.55      100.73      1.66 o 
 -11   0   9      380.60      355.27      4.97 o 
  -9   0   9       10.18       11.58      0.67 o 
  -7   0   9       23.63       26.69      1.52 o 
  -5   0   9       37.09       44.67      5.33 o 
  -3   0   9       84.81       89.78      2.59 o 
  -1   0   9       21.04       24.32      1.18 o 
   1   0   9      205.73      170.41      2.62 o 
   3   0   9        5.65        8.22      1.15 o 
   5   0   9        3.69        2.36      1.15 o 
 -10   1   9       55.52       55.70      0.74 o 
  -9   1   9        0.99        2.15      0.47 o 
  -8   1   9        0.03       -0.06      0.35 o 
  -7   1   9      232.87      236.61      2.19 o 
  -6   1   9       47.48       47.75      1.10 o 
  -5   1   9       86.08       76.65      1.28 o 
  -4   1   9      250.15      214.51      1.99 o 
  -3   1   9       35.52       45.19      1.15 o 
  -2   1   9       86.74       72.72      1.23 o 
  -1   1   9      179.83      173.25      1.86 o 
   0   1   9        0.15        0.00      0.37 o 
   1   1   9       38.55       37.46      1.10 o 
   2   1   9       68.11       56.85      1.41 o 
   3   1   9       19.37       26.67      1.34 o 
   4   1   9      162.98      181.01      2.57 o 
 -10   2   9       46.19       41.19      1.07 o 
  -9   2   9        4.47        3.90      0.61 o 
  -8   2   9       48.93       45.14      0.86 o 
  -7   2   9      430.39      425.10      3.41 o 
  -6   2   9       68.34       68.06      1.03 o 
  -5   2   9      191.72      205.06      8.27 o 
  -4   2   9        0.23        0.23      0.39 o 
  -3   2   9      358.58      363.75      2.98 o 
  -2   2   9      339.82      357.51      2.97 o 
  -1   2   9      125.80      122.58      1.56 o 
   0   2   9        7.37        5.68      0.64 o 
   1   2   9        1.30        1.74      0.62 o 
   2   2   9      202.48      185.58      2.17 o 
   3   2   9       59.84       55.15      1.37 o 
   4   2   9        0.02       -0.03      0.52 o 
 -10   3   9       10.32        5.37      1.61 o 
  -9   3   9        2.40        2.51      0.57 o 
  -8   3   9      240.19      246.17      2.25 o 
  -7   3   9        5.72        5.54      0.58 o 
  -6   3   9        1.22        2.27      0.61 o 
  -5   3   9      379.47      386.08      2.95 o 
  -4   3   9       12.21       10.61      0.64 o 
  -3   3   9        1.80        0.46      0.48 o 
  -2   3   9      463.57      466.37      3.27 o 
  -1   3   9       52.31       44.95      0.94 o 
   0   3   9       99.20       99.46      1.21 o 
   1   3   9       22.23       22.17      0.92 o 
   2   3   9       61.63       66.11      1.22 o 
   3   3   9       70.49       56.24      1.19 o 
   4   3   9        3.43        3.19      0.84 o 
  -9   4   9       19.64       21.89      0.83 o 
  -8   4   9       28.59       26.34      0.84 o 
  -7   4   9       10.72        7.99      0.61 o 
  -6   4   9      191.69      191.78      1.69 o 
  -5   4   9        1.06        0.68      0.42 o 
  -4   4   9       11.74        9.87      0.71 o 
  -3   4   9       53.84       57.86      0.91 o 
  -2   4   9      232.08      227.11      2.88 o 
  -1   4   9      285.13      282.84      2.50 o 
   0   4   9        0.19        0.09      0.36 o 
   1   4   9      131.96      118.90      1.44 o 
   2   4   9      114.46      110.97      1.53 o 
   3   4   9        5.60        1.91      0.72 o 
  -8   5   9       60.14       56.51      1.07 o 
  -7   5   9        4.57        7.47      0.64 o 
  -6   5   9       50.85       45.64      1.00 o 
  -5   5   9       45.43       42.78      0.94 o 
  -4   5   9       28.41       27.24      0.85 o 
  -3   5   9        2.01        2.57      0.53 o 
  -2   5   9        3.44        3.84      0.64 o 
  -1   5   9       26.43       21.55      0.75 o 
   0   5   9        0.00        0.00      0.30 o 
   1   5   9      167.30      186.88      1.79 o 
   2   5   9       64.42       50.66      1.18 o 
  -7   6   9       17.75       21.30      0.82 o 
  -6   6   9        9.94       10.00      0.65 o 
  -5   6   9       44.88       43.43      0.98 o 
  -4   6   9        5.93        5.88      0.58 o 
  -3   6   9       24.05       24.65      0.78 o 
  -2   6   9       40.33       45.17      1.15 o 
  -1   6   9        0.15        0.67      0.42 o 
   0   6   9        6.21        4.68      0.65 o 
   1   6   9       91.42       78.59      1.25 o 
  -4   7   9       20.85       18.32      0.90 o 
  -3   7   9        7.85        6.64      0.69 o 
  -2   7   9       51.81       54.28      1.21 o 
 -10   0  10      107.88      111.02      1.86 o 
  -8   0  10        4.10        7.47      1.22 o 
  -6   0  10       10.24       11.59      1.79 o 
  -4   0  10     2768.18     2786.92     29.12 o 
  -2   0  10        7.56        7.46      1.24 o 
   0   0  10       31.40       35.52      1.52 o 
   2   0  10        0.02        0.77      1.41 o 
 -10   1  10       10.47       10.91      0.85 o 
  -9   1  10        4.14        4.43      0.57 o 
  -8   1  10      137.26      140.45      1.50 o 
  -7   1  10        0.15       -0.17      0.41 o 
  -6   1  10       14.82       15.59      1.16 o 
  -5   1  10      297.45      292.93      2.65 o 
  -4   1  10        1.06        0.84      0.56 o 
  -3   1  10       75.27       83.70      1.58 o 
  -2   1  10       20.45       19.04      1.11 o 
  -1   1  10      190.15      194.75      2.20 o 
   0   1  10      337.04      334.53      2.98 o 
   1   1  10      252.70      252.31      3.06 o 
   2   1  10       48.66       49.19      1.70 o 
   3   1  10        3.71        8.61      0.91 o 
 -10   2  10       28.50       30.97      1.01 o 
  -9   2  10       27.81       22.11      1.15 o 
  -8   2  10        0.11        0.60      0.45 o 
  -7   2  10       71.77       74.18      1.14 o 
  -6   2  10        1.66        1.19      0.55 o 
  -5   2  10      202.76      203.34      1.92 o 
  -4   2  10        3.89        4.22      0.94 o 
  -3   2  10      686.80      658.99      5.12 o 
  -2   2  10       24.59       26.13      1.12 o 
  -1   2  10        0.00        0.61      0.59 o 
   0   2  10        7.90        8.15      2.03 o 
   1   2  10       18.92       20.65      1.03 o 
   2   2  10        3.48        3.67      0.82 o 
   3   2  10       32.00       34.59      1.22 o 
  -9   3  10        1.34        3.41      0.59 o 
  -8   3  10        2.63        3.62      0.64 o 
  -7   3  10      120.02      115.90      1.83 o 
  -6   3  10        0.24       -0.15      0.40 o 
  -5   3  10        0.34        0.98      0.49 o 
  -4   3  10        0.67        0.77      0.45 o 
  -3   3  10       69.35       70.63      1.34 o 
  -2   3  10       43.01       48.55      1.13 o 
  -1   3  10        0.06        0.23      0.44 o 
   0   3  10        4.01        3.61      0.70 o 
   1   3  10        0.13       -0.21      0.48 o 
   2   3  10        3.66        2.48      0.72 o 
  -8   4  10        9.12        4.71      0.95 o 
  -7   4  10        0.71        2.33      0.58 o 
  -6   4  10      181.61      178.29      1.73 o 
  -5   4  10        0.11        0.44      0.46 o 
  -4   4  10       80.60       86.05      1.44 o 
  -3   4  10       17.65       19.82      0.76 o 
  -2   4  10       39.35       39.41      0.97 o 
  -1   4  10        0.31        0.57      0.59 o 
   0   4  10       81.66       81.55      1.39 o 
   1   4  10        6.50        4.77      0.66 o 
   2   4  10        0.01        0.27      0.49 o 
  -7   5  10       33.19       34.12      1.13 o 
  -6   5  10        4.00        7.04      0.79 o 
  -5   5  10       13.89       13.73      0.77 o 
  -4   5  10        1.88        0.09      0.41 o 
  -3   5  10       50.02       51.80      1.12 o 
  -2   5  10       29.54       29.77      1.09 o 
  -1   5  10        4.12        4.70      0.60 o 
   0   5  10        7.16        5.21      1.07 o 
  -5   6  10        3.34        1.91      0.55 o 
  -4   6  10      104.01      125.31      1.59 o 
  -3   6  10       53.23       59.01      1.82 o 
  -2   6  10        0.30        0.13      0.38 o 
  -9   0  11      204.50      208.00      2.53 o 
  -7   0  11       66.72       75.32      2.45 o 
  -5   0  11       30.12       30.61      1.55 o 
  -3   0  11        4.99        3.15      1.18 o 
  -1   0  11      125.58      126.91      3.68 o 
   1   0  11       77.89       67.64      2.10 o 
  -9   1  11       10.32       11.60      0.89 o 
  -8   1  11       20.48       18.93      1.01 o 
  -7   1  11       41.02       44.30      1.46 o 
  -6   1  11        3.34        3.21      0.78 o 
  -5   1  11       84.16       91.24      1.77 o 
  -4   1  11      260.89      266.16      2.67 o 
  -3   1  11       10.98       14.89      1.00 o 
  -2   1  11       29.83       34.80      1.35 o 
  -1   1  11       44.71       47.10      1.65 o 
   0   1  11        0.33       -0.35      0.71 o 
   1   1  11       46.37       44.22      1.30 o 
  -8   2  11        2.66        1.60      0.56 o 
  -7   2  11        2.47        2.69      0.63 o 
  -6   2  11        2.66        1.86      0.60 o 
  -5   2  11       11.47       12.80      0.81 o 
  -4   2  11      106.51      104.76      1.62 o 
  -3   2  11      319.80      309.26      3.06 o 
  -2   2  11       69.44       70.92      1.49 o 
  -1   2  11       77.15       80.76      1.73 o 
   0   2  11       15.11       12.87      1.13 o 
   1   2  11       15.03       12.45      0.97 o 
  -8   3  11       10.28        9.20      0.74 o 
  -7   3  11      102.56      102.31      1.63 o 
  -6   3  11      101.57      106.89      1.61 o 
  -5   3  11       18.52       20.32      2.54 o 
  -4   3  11       18.21       15.82      0.86 o 
  -3   3  11       12.22       13.80      0.97 o 
  -2   3  11        5.03        4.45      0.79 o 
  -1   3  11        2.61        1.47      0.63 o 
   0   3  11       11.13       14.25      0.98 o 
  -7   4  11       72.96       80.99      1.43 o 
  -6   4  11       19.91       17.25      0.88 o 
  -5   4  11       42.89       43.89      1.10 o 
  -4   4  11       38.01       40.23      1.10 o 
  -3   4  11       14.23       19.57      1.04 o 
  -2   4  11       82.73       80.06      1.47 o 
  -1   4  11       75.93       82.33      1.34 o 
  -4   5  11        4.61        3.73      0.63 o 
  -3   5  11        5.65        3.90      0.90 o 
  -6   0  12        0.81        0.85      1.11 o 
  -4   0  12      220.98      220.98      3.60 o 
  -2   0  12       15.25       15.54      1.44 o 
  -7   1  12       35.53       31.63      1.24 o 
  -6   1  12       62.25       65.74      1.65 o 
  -5   1  12      302.68      315.27      3.62 o 
  -4   1  12      182.72      191.19      2.69 o 
  -3   1  12       36.43       39.76      1.27 o 
  -2   1  12       41.12       45.61      1.35 o 
  -1   1  12       58.85       66.34      1.54 o 
  -7   2  12        3.27        2.70      0.70 o 
  -6   2  12      146.71      144.39      1.98 o 
  -5   2  12       47.10       47.82      1.30 o 
  -4   2  12        6.83        6.23      1.25 o 
  -3   2  12       12.35       11.29      0.96 o 
  -2   2  12        1.38        2.71      0.78 o 
  -1   2  12      101.26      105.14      1.96 o 
  -5   3  12       53.99       58.51      1.59 o 
  -4   3  12      183.81      199.99      2.71 o 
  -3   3  12       62.12       65.09      1.75 o 
                                                 
